# Supplementary material for: CRISPR/Cas9 knockout of human arylamine N-acetyltransferase 1 in MDA-MB-231 breast cancer cells suggests a role in cellular metabolism
Source: Sci Rep. 2020 Jun 17;10:9804. doi: 10.1038/s41598-020-66863-4 (PMC7299936; doi:10.1038/s41598-020-66863-4)
Supplement: Supplementary file 1 — Supplementary information. [file 41598_2020_66863_MOESM1_ESM.xlsx]

## Sheet: key
This file contains metabolite abundance data normalized (by Bradford protein concentration) , scaled (to a median of 1), and imputed (with minimum for missing values) for each individual sample.
There are 6 groups: Scrambled, Up, Down, CRISPR 2-12, CRISPR 2-19, CRISPR 5-50. Each group has 6 individual samples.
Biochemicals with a * at the end of the name have been identified at an MSI level of two while those with no * have been identified at an MSI level of one.
COMP ID is Metabolon's internal compound id nomenclature.
Platform indicates which kind of mass spectrometer and in what mode the data for that biochemical was collected with.

## Sheet: processed_normalized_imputed_me
									SAMPLE NAME	LOUI-00468	LOUI-00469	LOUI-00470	LOUI-00471	LOUI-00472	LOUI-00473	LOUI-00474	LOUI-00475	LOUI-00476	LOUI-00477	LOUI-00478	LOUI-00479	LOUI-00480	LOUI-00481	LOUI-00482	LOUI-00483	LOUI-00484	LOUI-00485	LOUI-00486	LOUI-00487	LOUI-00488	LOUI-00489	LOUI-00490	LOUI-00491	LOUI-00492	LOUI-00493	LOUI-00494	LOUI-00495	LOUI-00496	LOUI-00497	LOUI-00498	LOUI-00499	LOUI-00500	LOUI-00501	LOUI-00502	LOUI-00503
									PARENT SAMPLE ID	3408456	3408457	3408458	3408459	3408460	3408461	3408462	3408463	3408464	3408465	3408466	3408467	3408468	3408469	3408470	3408471	3408472	3408473	3408474	3408475	3408476	3408477	3408478	3408479	3408480	3408481	3408482	3408483	3408484	3408485	3408486	3408487	3408488	3408489	3408490	3408491
									CLIENT IDENTIFIER	SMC 6_14_16 metab cells S1	SMC 6_14_16 metab cells S2	SMC 6_14_16 metab cells S3	SMC 6_14_16 metab cells S4	SMC 6_14_16 metab cells S5	SMC 6_14_16 metab cells S6	SMC 6_14_16 metab cells D1	SMC 6_14_16 metab cells D2	SMC 6_14_16 metab cells D3	SMC 6_14_16 metab cells D4	SMC 6_14_16 metab cells D5	SMC 6_14_16 metab cells D6	SMC 6_14_16 metab cells U1	SMC 6_14_16 metab cells U2	SMC 6_14_16 metab cells U3	SMC 6_14_16 metab cells U4	SMC 6_14_16 metab cells U5	SMC 6_14_16 metab cells U6	SMC 6_14_16 metab cells 2_12 1	SMC 6_14_16 metab cells 2_12 2	SMC 6_14_16 metab cells 2_12 3	SMC 6_14_16 metab cells 2_12 4	SMC 6_14_16metab cells 2_12 5	SMC 6_14_16 metab cells 2_12 6	SMC 6_14_16 metab cells 2_19 1	SMC 6_14_16 metab cells 2_19 2	SMC 6_14_16 metab cells 2_19 3	SMC 6_14_16 metab cells 2_19 4	SMC 6_14_16 metab cells 2_19 5	SMC 6_14_16 metab cells 2_19 6	SMC 6_14_16 metab cells 5_50 1	SMC 6_14_16 metab cells 5_50 2	SMC 6_14_16 metab cells 5_50 3	SMC 6_14_16 metab cells 5_50 4	SMC 6_14_16 metab cells 5_50 5	SMC 6_14_16 metab cells 5_50 6
									BRADFORD PROTEIN	16.792	24.595	25.408	29.005	26.157	26.403	19.196	20.792	23.488	20.792	22.807	21.045	24.088	26.729	27.046	32.396	24.635	27.887	19.974	21.853	22.768	27.012	27.624	25.447	22.213	22.622	22.508	25.96	24.63	25.133	30.964	31.451	31.673	32.85	30.644	31.598
									CELL LINE	MDA_MB_231	MDA_MB_231	MDA_MB_231	MDA_MB_231	MDA_MB_231	MDA_MB_231	MDA_MB_231	MDA_MB_231	MDA_MB_231	MDA_MB_231	MDA_MB_231	MDA_MB_231	MDA_MB_231	MDA_MB_231	MDA_MB_231	MDA_MB_231	MDA_MB_231	MDA_MB_231	MDA_MB_231	MDA_MB_231	MDA_MB_231	MDA_MB_231	MDA_MB_231	MDA_MB_231	MDA_MB_231	MDA_MB_231	MDA_MB_231	MDA_MB_231	MDA_MB_231	MDA_MB_231	MDA_MB_231	MDA_MB_231	MDA_MB_231	MDA_MB_231	MDA_MB_231	MDA_MB_231
									DATE	6_14_16	6_14_16	6_14_16	6_14_16	6_14_16	6_14_16	6_14_16	6_14_16	6_14_16	6_14_16	6_14_16	6_14_16	6_14_16	6_14_16	6_14_16	6_14_16	6_14_16	6_14_16	6_14_16	6_14_16	6_14_16	6_14_16	6_14_16	6_14_16	6_14_16	6_14_16	6_14_16	6_14_16	6_14_16	6_14_16	6_14_16	6_14_16	6_14_16	6_14_16	6_14_16	6_14_16
									GROUP NUMBER	1	1	1	1	1	1	2	2	2	2	2	2	3	3	3	3	3	3	4	4	4	4	4	4	5	5	5	5	5	5	6	6	6	6	6	6
									SAMPLE AMOUNT	26265050 cells	25621680 cells	23606730 cells	28732480 cells	23246160 cells	25091430 cells	22535928 cells	20230704 cells	22921344 cells	22964976 cells	23474016 cells	22434120 cells	29051640 cells	31284144 cells	30469680 cells	26520984 cells	27437256 cells	32862168 cells	21968712 cells	23059512 cells	25946496 cells	25357464 cells	26353728 cells	23575824 cells	26070120 cells	25655616 cells	25437456 cells	21859632 cells	25022952 cells	24201216 cells	37764000 cells	31044168 cells	31655016 cells	36648000 cells	30549672 cells	32069520 cells
									SAMPLE MATRIX	cell pellet	cell pellet	cell pellet	cell pellet	cell pellet	cell pellet	cell pellet	cell pellet	cell pellet	cell pellet	cell pellet	cell pellet	cell pellet	cell pellet	cell pellet	cell pellet	cell pellet	cell pellet	cell pellet	cell pellet	cell pellet	cell pellet	cell pellet	cell pellet	cell pellet	cell pellet	cell pellet	cell pellet	cell pellet	cell pellet	cell pellet	cell pellet	cell pellet	cell pellet	cell pellet	cell pellet
									SAMPLE NUMBER	1	2	3	4	5	6	7	8	9	10	11	12	13	14	15	16	17	18	19	20	21	22	23	24	25	26	27	28	29	30	31	32	33	34	35	36
BIOCHEMICAL	COMP ID	PLATFORM	CHEMICAL ID	RI	MASS	CAS	PUBCHEM	KEGG	HMDB ID ↓ / GROUP →	Scrambled	Scrambled	Scrambled	Scrambled	Scrambled	Scrambled	Down	Down	Down	Down	Down	Down	Up	Up	Up	Up	Up	Up	CRISPR 2_12	CRISPR 2_12	CRISPR 2_12	CRISPR 2_12	CRISPR 2_12	CRISPR 2_12	CRISPR 2_19	CRISPR 2_19	CRISPR 2_19	CRISPR 2_19	CRISPR 2_19	CRISPR 2_19	CRISPR 5_50	CRISPR 5_50	CRISPR 5_50	CRISPR 5_50	CRISPR 5_50	CRISPR 5_50
1-(1-enyl-oleoyl)-2-oleoyl-GPE (P-18:1/18:1)*	54691	LC/MS Pos Late	100010839	2534	728.559				HMDB11441	0.9808	0.6318	0.5969	0.5555	0.538	0.5876	1.0808	1.0615	0.9917	1.069	0.7697	1.1336	0.6662	0.584	0.6241	0.6404	0.6717	0.5245	1.84	1.3867	1.111	0.8419	0.8765	0.8946	1.5034	1.4126	1.9817	1.2391	1.7096	1.1342	1.1922	1.0684	0.994	1.1825	1.0787	1.006
1-(1-enyl-oleoyl)-GPE (P-18:1)*	44621	LC/MS Pos Late	100005372	1566	464.314					0.8524	0.6896	0.5962	0.6801	0.7409	0.5932	0.7453	0.5516	0.5922	0.6995	0.6795	0.6623	0.6845	0.7519	0.6698	0.6606	0.7511	0.8903	1.1933	1.2452	1.1298	1.2944	1.1378	1.3888	1.7938	2.0492	1.8603	1.592	1.7031	1.88	1.2392	1.5428	1.603	1.1097	1.1241	1.4954
1-(1-enyl-palmitoyl)-2-arachidonoyl-GPC (P-16:0/20:4)*	52689	LC/MS Pos Late	100009014	2154	766.575				HMDB11220	1.3517	0.9961	0.9659	0.9839	0.8198	0.988	1.3131	1.4123	1.0982	1.4626	1.3712	1.4661	1.0475	1.0013	0.941	0.7178	1.1263	0.9179	1.7326	1.6173	1.4819	1.0231	1.1579	1.2712	1.0488	1.0329	0.9987	0.9897	0.7395	0.929	0.6908	0.5557	0.5858	0.6445	0.612	0.523
1-(1-enyl-palmitoyl)-2-arachidonoyl-GPE (P-16:0/20:4)*	52673	LC/MS Pos Late	100009002	2270	724.528				HMDB11352	1.3177	0.9547	0.9314	0.7758	0.9303	0.8458	1.4392	1.2031	1.1943	1.2494	1.1863	1.2446	0.8128	0.8036	0.7193	0.6363	0.8268	0.7533	1.3732	1.2691	1.2253	1.057	0.966	1.1028	1.232	1.2851	1.2919	1.034	1.127	1.0974	0.7982	0.8386	0.799	0.7904	0.7563	0.7944
1-(1-enyl-palmitoyl)-2-linoleoyl-GPC (P-16:0/18:2)*	52682	LC/MS Pos Late	100009009	2226	742.575				HMDB11211	1.4748	0.8078	0.8733	0.7714	0.7323	0.8764	1.1803	1.3676	1.0901	1.4748	1.4032	1.4266	1.199	1.1249	1.1051	0.8288	1.2245	0.9503	1.4765	1.1673	1.2464	0.9226	1.0522	1.0035	0.9902	0.7358	0.8108	1.0131	0.7454	0.8787	1.0095	0.8387	0.7876	0.9965	0.9223	0.7974
1-(1-enyl-palmitoyl)-2-linoleoyl-GPE (P-16:0/18:2)*	52677	LC/MS Pos Late	100009069	2351	700.528				HMDB11343	0.8192	0.6406	0.5451	0.3514	0.5311	0.5013	0.8641	0.7259	0.7041	0.8589	0.6948	0.8249	0.3203	0.5505	0.3105	0.4287	0.3562	0.5301	1.9938	2.0642	1.5024	1.5838	1.1359	1.2402	1.9974	2.8124	2.8164	1.8773	2.4759	1.9532	1.3308	1.2248	1.2065	1.2553	1.181	1.2059
1-(1-enyl-palmitoyl)-2-oleoyl-GPC (P-16:0/18:1)*	52478	LC/MS Pos Late	100009007	2443	744.59					1.4642	0.9139	0.8698	0.8792	0.9188	1.0011	1.1825	1.1607	1.0229	1.2755	1.2108	1.2443	1.132	0.9141	1.03	0.7821	1.1208	0.9989	1.5046	1.2329	1.3315	1.0352	1.0986	1.1927	1.0319	0.8789	0.9212	0.9983	0.8725	0.8855	0.8138	0.7583	0.6412	0.7354	0.7677	0.6161
1-(1-enyl-palmitoyl)-2-oleoyl-GPE (P-16:0/18:1)*	52477	LC/MS Pos Late	100009005	2600	702.543				HMDB11342	1.4466	0.8442	0.8617	0.7579	0.7844	0.8361	0.9761	0.9356	0.8845	0.9582	0.9474	0.9873	0.788	0.8313	0.8128	0.6553	0.8745	0.7234	1.5329	1.1945	1.28	1.0108	1.0146	1.0942	1.8839	1.7962	1.7956	1.5332	1.6311	1.534	1.2282	1.1403	1.0908	1.1956	1.0579	0.9892
1-(1-enyl-palmitoyl)-2-palmitoyl-GPC (P-16:0/16:0)*	52716	LC/MS Pos Late	100009162	2454	718.575		11146967		HMDB11206	2.229	1.3053	1.2977	1.143	1.1885	1.2836	1.5287	1.485	1.2769	1.4489	1.2958	1.4447	1.4316	1.1528	1.2262	1.0705	1.6796	1.2078	0.8482	0.7767	0.8849	0.6942	0.7411	0.8698	0.9295	0.695	0.7607	0.7979	0.6952	0.6951	0.5776	0.576	0.5468	0.5622	0.5315	0.4604
1-(1-enyl-palmitoyl)-GPC (P-16:0)*	52474	LC/MS Pos Late	100002875	1547	480.345		10917802		HMDB10407	1.3486	0.9841	0.9918	0.9159	0.9575	0.8535	1.0301	0.7337	0.6756	0.446	1.0177	0.8595	0.8955	1.1014	0.8576	0.8821	0.9841	1.1012	1.5616	1.548	1.3391	1.6086	1.3175	1.8173	1.7585	2.022	1.8093	1.884	1.5694	2.1296	0.8228	1.0082	0.9292	0.6456	0.7463	0.8881
1-(1-enyl-palmitoyl)-GPE (P-16:0)*	39270	LC/MS Pos Late	100003000	1558	438.298					1.0493	0.8425	0.7322	0.7388	0.8609	0.7346	0.8062	0.6485	0.6551	0.6312	0.8163	0.7355	0.7185	0.7726	0.7037	0.6636	0.7168	0.842	1.3554	1.3464	1.2454	1.3192	1.2562	1.5117	2.0267	2.12	1.8554	1.768	1.8092	2.0646	1.119	1.2785	1.2761	0.9725	1.0275	1.2226
1-(1-enyl-stearoyl)-2-arachidonoyl-GPE (P-18:0/20:4)*	52475	LC/MS Pos Late	100008999	2511	752.559		9547058		HMDB05779	1.3411	0.9275	0.9053	0.7549	0.895	0.8321	1.3129	1.1289	1.0485	1.125	1.0548	1.1504	0.8148	0.8205	0.7567	0.6694	0.8378	0.7519	1.3885	1.2569	1.2089	1.0768	0.9855	1.127	1.2173	1.2236	1.3087	1.0145	1.1125	1.0691	0.9067	0.9101	0.8988	0.8769	0.8638	0.889
1-(1-enyl-stearoyl)-2-oleoyl-GPE (P-18:0/18:1)	52614	LC/MS Pos Late	100008919	2950	730.575	144371-68-6			HMDB11375	1.3527	0.8973	0.8492	0.6519	0.7992	0.7482	0.9732	0.8781	0.8583	0.7931	0.7876	0.808	0.7432	0.882	0.7288	0.6846	0.8509	0.7296	1.482	1.1965	1.1667	1.0268	0.9462	1.1658	1.9393	1.8887	2.0133	1.4823	1.7379	1.5819	1.3704	1.4877	1.4015	1.4512	1.2473	1.2231
1-(1-enyl-stearoyl)-GPE (P-18:0)*	39271	LC/MS Pos Late	100003001	1649	466.329					0.9249	0.6375	0.6534	0.6587	0.74	0.6195	0.601	0.5632	0.5571	0.616	0.613	0.6034	0.7227	0.701	0.6803	0.6197	0.7266	0.7351	1.4181	1.3506	1.2861	1.273	1.1808	1.4027	1.9857	2.0613	1.879	1.6881	1.6736	1.8236	1.1754	1.3233	1.2182	1.1425	1.0751	1.1851
1-(enyl-oleoyl)-2-linoleoyl-GPC (P-18:1/18:2)*	57665	LC/MS Pos Late	100015969	2220	768.59					1.3917	1.1159	1.1639	0.8738	1.0539	0.7131	1.5243	1.1735	1.1808	1.2031	1.0779	1.2549	1	1.0767	0.8613	0.8736	0.9373	0.9639	1.1612	1.5529	1.2972	1.1192	1.0621	1.4233	0.8254	0.932	0.8213	0.7131	0.8354	0.8891	0.8201	0.9622	0.7996	0.8255	0.7911	0.9072
1,2-dioleoyl-GPC (18:1/18:1)	52457	LC/MS Pos Late	100008905	2346	786.601	4235-95-4	10350317			1.5738	1.0552	0.981	0.9137	1.066	1.0588	1.29	1.1593	1.0774	1.2051	1.1454	1.2096	0.9586	0.8717	0.9022	0.6817	1.0068	0.8856	1.2773	1.1982	1.2137	0.9355	0.9181	0.9606	1.0592	1.0621	0.9661	0.9367	0.9749	0.8045	0.9955	0.9294	0.988	1.0045	0.9431	1.2174
1,2-dioleoyl-GPE (18:1/18:1)	52609	LC/MS Pos Late	100008906	2485	744.554	2004-05-01	9546757			1.5871	1.0488	1.078	0.866	1.0554	1.0206	1.1741	1.085	0.9858	1.0969	1.0142	1.1304	1.048	0.9642	0.9635	0.8144	1.0691	0.9506	1.1116	0.9171	0.9237	0.8341	0.7758	0.7786	1.3171	1.3482	1.3313	0.7078	1.1654	1.1359	0.7619	0.7615	0.7482	0.7713	0.7624	0.7914
1,2-dioleoyl-GPG (18:1/18:1)	19142	LC/MS Polar	1541	715	773.534	67254-28-8	11846228			1.7623	1.3054	1.375	1.007	1.5925	1.1445	0.6622	0.6622	0.8796	0.8107	0.6622	0.7926	1.3555	1.5433	1.2289	1.2374	1.4203	1.5272	0.8717	0.8921	0.7837	0.979	1	0.8438	0.9854	1.3253	0.9448	0.845	1.1267	1.0675	0.6622	0.7224	0.7119	0.6622	0.6622	0.9986
1,2-dioleoyl-GPI (18:1/18:1)	52619	LC/MS Polar	100008908	913	861.55				HMDB09837	1.7695	1.2055	1.2684	0.9193	1.1479	1.123	1.3872	1.3248	1.2035	1.4349	1.2597	1.2341	1.2045	1.1083	1.1218	0.867	1.1419	0.9878	1.0159	1.0881	0.9198	0.7801	0.7182	0.8795	0.8457	0.8896	0.9089	0.7071	0.9096	0.7837	1.0122	0.9775	0.9509	0.8508	0.9357	0.9736
1,2-dipalmitoyl-GPC (16:0/16:0)	19130	LC/MS Pos Late	100000657	2365	734.569	63-89-8	452110	D03585	HMDB00564	1.5966	1.2334	1.2129	0.8159	1.0777	0.9011	1.7786	1.38	1.4705	1.2174	1.1085	1.2364	1.0791	1.1686	0.9923	1.0559	1.2311	1.1729	0.8376	1.0077	0.7854	0.8007	0.648	0.9522	0.8857	1.0151	1.0081	0.6396	0.8613	0.8525	0.4889	0.6486	0.6567	0.4838	0.4783	0.5758
1,2-dipalmitoyl-GPE (16:0/16:0)*	57341	LC/MS Pos Late	100009204	2498	692.522		445468		HMDB08923	1.815	0.9632	0.3657	0.6978	0.6654	0.9955	1.342	1.6589	1.814	1.4513	0.7286	0.9942	1.0045	1.1278	1.1366	1.0765	1.9135	0.8544	0.3657	0.3657	0.3657	0.3657	0.3657	0.3657	0.7344	0.3657	0.563	0.3657	0.3657	0.3657	0.3657	0.3657	0.3657	0.3657	0.3657	0.3657
1,2-dipalmitoyl-GPG (16:0/16:0)	52625	LC/MS Pos Late	100000652	3157	740.544	200880-41-7	11846227		HMDB10570	2.1645	1.6218	0.3678	1.1746	0.7796	1.1173	2.9285	0.3678	0.3678	2.0017	0.3678	1.2662	0.3678	0.3678	0.7976	0.8884	0.5973	1.5303	1.0089	0.3678	0.3678	0.6406	0.3678	0.9091	0.3678	0.6175	1.0718	0.9911	0.3678	1.0355	0.3889	0.3678	0.3678	0.5083	0.3678	0.3678
1,2-distearoyl-GPG (18:0/18:0)	52624	LC/MS Polar	100008912	735	777.565	200880-42-8				1.5454	1.1176	1.0176	0.9055	0.8997	0.939	1.5109	1.2378	0.9824	1.2654	1.1804	1.2491	1.1407	1.101	0.8046	0.8183	0.8227	0.8239	1.3238	1.1835	1.1347	0.8359	0.9163	0.8625	1.0641	1.0813	1.2324	1.0298	1.0437	0.8985	0.5373	0.6689	0.6572	0.684	0.6895	0.6974
10-heptadecenoate (17:1n7)	33971	LC/MS Neg	100001278	5555	267.233	29743-97-3	5312435		HMDB60038	0.6757	0.8642	0.9735	0.4571	0.9836	0.2941	1.2276	1.0748	0.848	1.0724	0.8582	1.0164	0.9112	0.8141	0.7666	0.6774	0.7386	0.7031	2.3423	1.2029	2.0729	1.9128	1.4003	1.7643	2.6136	4.655	2.4312	2.096	2.0383	1.7591	0.7997	1.0575	1.2648	0.4623	0.797	0.8511
10-nonadecenoate (19:1n9)	33972	LC/MS Neg	100001277	5780	295.264	73033-09-7	5312513		HMDB13622	1.1841	0.6556	1.0089	0.6927	0.9935	0.5227	0.8649	0.8962	0.6483	0.855	0.9214	1.0065	0.8544	0.7247	0.9031	0.6049	0.8787	0.7013	2.4042	1.6944	2.3895	1.9277	1.8371	1.8235	2.4505	5.2317	2.5166	2.7257	1.8793	1.7966	0.9079	0.7577	1.7556	1.0369	0.9822	1.0659
13-HODE + 9-HODE	37752	LC/MS Neg	100002196	5275	295.228		43013			0.2664	0.4201	1.1732	0.2664	0.3584	0.2664	0.8874	0.2664	1.2397	0.2664	0.593	0.2664	0.4526	0.2664	0.2664	0.356	0.6397	0.2664	0.7133	0.2664	1.3218	1.0629	1	1.0106	1.3614	1.0049	1.2576	1.2535	0.652	1.3108	1.004	0.8976	0.5406	0.7577	1.1925	1.1623
17-methylstearate	38296	LC/MS Neg	100002356	5993	297.28	2724-59-6	3083779		HMDB37397	1.1597	0.6212	1.1948	0.6418	1	1.0115	0.9872	1.2177	0.9899	0.7337	0.808	0.784	0.8514	0.6155	0.8199	0.6324	0.987	0.6873	1.707	1.7949	1.7998	1.3215	1.3987	1.3655	2.4009	2.6691	1.3095	1.4948	1.38	1.4026	0.9037	0.6155	1.0735	0.9885	0.9878	0.937
1-arachidonoyl-GPC (20:4n6)*	33228	LC/MS Pos Late	100001551	1460	544.34			C05208	HMDB10395	1.0661	0.8677	0.6862	0.7555	0.776	0.6937	1.3187	0.8132	0.8603	1.0033	1.1039	1.054	0.9082	1.0979	0.8305	0.763	0.9967	0.93	1.8897	1.6386	1.2207	1.4239	1.5225	1.492	1.2108	1.9688	1.8783	2.1466	1.5871	1.6931	0.4972	0.6467	0.5569	0.4524	0.4644	0.5285
1-arachidonoyl-GPE (20:4n6)*	35186	LC/MS Neg	100001571	5874	500.278		42607465		HMDB11517	0.844	0.2734	0.5465	0.3979	0.5516	1.2063	0.6132	1.0917	1.6598	0.7192	0.5643	0.8843	1.1827	0.6221	1.2682	0.5741	0.9062	0.8113	1.0826	2.2535	0.9316	0.7612	1.8354	1.3534	3.32	3.4055	0.723	1.2634	3.3985	2.1292	0.9944	1.0086	1.6595	0.8905	1.0056	1.065
1-arachidonoyl-GPI (20:4)*	34214	LC/MS Neg	100001654	5482	619.289				HMDB61690	0.054	0.054	0.054	0.054	0.054	0.054	0.054	0.054	0.054	0.1525	0.054	0.054	0.1575	0.0843	0.054	0.054	0.054	0.054	0.8059	1.2462	0.548	0.6658	1	1.026	2.578	3.0771	1.2177	1.3496	1.8792	1.3557	0.054	0.054	0.3256	0.054	0.054	0.054
1-lignoceroyl-GPC (24:0)	49617	LC/MS Pos Late	100002873	1907	608.465	325171-59-3			HMDB10405	1.2925	0.8617	0.9423	0.7904	0.9077	0.7753	0.8738	0.6683	0.6835	0.7275	0.8249	0.808	0.592	0.6675	0.5996	0.5675	0.657	0.658	2.5631	2.563	2.5846	2.3195	2.1987	2.6864	2.9263	3.0289	2.7337	2.7413	2.2697	3.0187	1.1022	1.2481	1.076	0.9887	1.0113	1.0288
1-linoleoyl-GPC (18:2)	34419	LC/MS Pos Late	100001395	1465	520.34		11988421	C04100	HMDB10386	1.1394	0.7136	0.7047	0.7569	0.8667	0.647	1.0043	0.6741	0.5743	0.7874	0.9751	0.9278	1.0236	1.4374	0.8292	1.1779	0.9318	0.9598	1.683	1.2674	1.2223	1.3313	1.3057	1.3801	2.3206	2.2174	2.0635	2.1188	1.8966	2.0723	0.8177	0.9957	1.4218	0.6951	0.8332	0.758
1-linoleoyl-GPE (18:2)*	36600	LC/MS Pos Late	100001570	1482	478.293		52925130		HMDB11507	0.3321	0.6017	0.5184	0.1097	0.5219	0.3864	0.8968	0.6325	0.6319	0.5876	0.6591	0.7608	0.6485	0.7209	0.2193	0.2011	0.7087	0.6307	1.8722	1.4258	1.1032	1.3654	1.2809	1.4161	2.289	2.4355	2.3868	2.1061	2.0868	1.9597	1.4085	1.799	1.5982	1.3122	1.337	1.3592
N1-methyladenosine	15650	LC/MS Pos Early	1242	2120	282.12	15763-06-1	27476	C02494	HMDB03331	2.8926	1.4295	1.3008	0.5698	1.0621	0.9784	1.2757	0.9886	0.888	0.482	0.913	0.975	1.0561	0.937	0.9092	0.8577	1.0156	0.9834	1.0811	0.9508	0.7616	0.9836	0.9098	1.1054	1.1454	1.3445	1.1941	1.2898	1.0469	1.0689	1.0295	1.067	0.8918	0.982	0.9614	1.0114
1-methylhistidine	30460	LC/MS Pos Early	100001051	2755	170.092	332-80-9	92105	C01152	HMDB00001	1.522	0.8544	1.0296	1.0802	0.8239	1.0706	1.3864	1.1174	0.8828	1.1427	1.0268	1.0054	1.1427	1.0382	0.9946	0.8659	0.9217	1.0226	0.5467	0.5809	0.6743	0.6343	0.7418	0.7773	0.7867	0.7439	0.7392	0.7375	0.7575	0.9407	1.8224	1.5317	1.5109	1.6757	1.8382	1.4912
1-methylimidazoleacetate	32350	LC/MS Pos Early	100001208	2064	141.066	2625-49-2	75810	C05828	HMDB02820	1.41	0.9726	0.9041	0.8645	0.8025	0.9159	0.9375	1.0022	0.9864	0.8261	0.7968	0.4252	0.9516	0.9755	1.0471	0.8262	0.9869	1.0348	1.1132	1.0475	0.9978	0.9251	0.9094	0.9777	1.1292	1.1001	1.1724	1.028	1.0555	1.0934	1.2661	1.18	1.1617	1.1146	1.2764	1.226
1-methylnicotinamide	27665	LC/MS Pos Early	55	1940	137.071	1005-24-9	10129985	C02918	HMDB00699	2.1319	1.558	1.2717	1.8223	1.9075	1.7587	0.67	0.6241	0.5943	0.7294	0.572	0.6011	1.3282	1.4355	1.3694	1.356	1.4464	1.5991	0.5442	0.433	0.4581	0.5447	0.4479	0.4591	0.5338	0.6693	0.6767	0.5349	0.6266	0.6472	1.2706	1.4286	1.5604	1.3577	1.3858	1.9175
1-oleoyl-2-arachidonoyl-GPE (18:1/20:4)*	55041	LC/MS Pos Late	100009219	2200	766.538				HMDB09069	1.7901	1.1632	1.1043	0.7574	1.0531	0.8185	1.5668	1.0059	1.3075	1.0214	0.9653	1.0336	0.856	1.0407	1.0447	0.8413	0.9362	0.9941	1.0762	1.3223	0.9125	1.1553	0.7316	0.7609	0.891	1.2899	1.38	0.7669	1.1118	1.0295	0.5504	0.7469	0.7236	0.5543	0.5605	0.7463
1-oleoyl-2-arachidonoyl-GPI (18:1/20:4) *	54994	LC/MS Pos Late	100010951	2568	902.575				HMDB09844	1.4475	1.0551	1.037	0.6041	1	0.8398	1.6503	0.9299	0.3533	1.6089	1.2035	1.2944	0.8873	0.7414	1.1703	1.6538	1.2943	0.9846	1.4275	1.1446	1.2235	0.9428	0.7972	0.8746	1.1871	1.122	1.2101	1.1426	0.9723	0.9789	0.6557	0.6365	0.6097	0.3533	0.5903	0.5059
1-oleoyl-2-linoleoyl-GPC (18:1/18:2)*	52453	LC/MS Pos Late	100008981	2165	784.585					1.4511	0.9715	0.9744	0.8508	1.0069	0.8358	1.1961	1.1688	0.8124	1.173	1.154	1.2241	0.9542	3.45	0.8766	2.9236	1.0527	0.7988	1.8527	1.2177	1.4516	1.0721	1.1986	0.9563	1.1762	0.8867	0.9094	0.9419	0.8371	0.9026	0.9931	3.5761	0.8977	0.9271	0.9569	3.5304
1-oleoyl-2-linoleoyl-GPI (18:1/18:2)*	52451	LC/MS Pos Late	100008979	2700	878.575				HMDB09838	1.854	1.0986	1.4284	0.9606	0.9202	0.5806	1.3501	1.1786	1.1791	1.4434	1.1853	1.5059	1.4568	1.514	1.2835	1.098	1.3833	1.2354	1.0112	0.9458	0.9261	0.8674	0.6912	0.9888	0.7643	0.9488	0.9838	0.5605	0.4647	0.8653	0.8941	0.9431	0.8933	0.7268	1.0132	1.0253
1-oleoylglycerol (18:1)	21184	LC/MS Neg	100000924	6650	281.249	111-03-5	5283468		HMDB11567	0.4171	0.5668	0.4171	1	0.4171	0.4171	1.3462	0.4171	0.4171	2.2284	0.8913	1.6044	0.6676	0.5196	0.4171	0.4994	0.4171	0.4171	0.4171	0.4171	1.2467	1.8552	0.9828	1.239	1.3369	3.4103	1.6993	1.3644	0.4171	0.851	0.6128	0.4171	0.4171	0.6002	0.5038	1.0439
1-oleoyl-GPC (18:1)	48258	LC/MS Pos Late	100001272	1540	522.355	19420-56-5	16081932		HMDB02815	0.9332	0.9267	0.9481	0.6064	0.967	0.6091	1.2459	0.6221	0.7792	0.6094	1.1245	0.7777	0.7402	1.0874	0.8452	0.8621	0.7344	0.9854	2.5897	2.0998	1.3195	2.3112	1.4087	2.3067	2.7044	3.7153	3.2972	3.2382	2.8123	3.1933	0.7483	1.3509	1.2128	0.8717	0.7037	1.0146
1-oleoyl-GPE (18:1)	35628	LC/MS Pos Late	100001569	1554	480.308	89576-29-4	9547071		HMDB11506	0.952	1.0187	0.9874	0.6977	0.9475	0.5328	1.1672	0.5508	0.8615	0.4499	0.972	0.6119	0.6893	1.1733	0.6242	0.8996	1.0841	1.0126	1.2346	1.633	0.9305	1.6213	1.5091	1.6694	2.1115	3.3616	3.0149	2.6665	2.694	2.9111	0.9807	1.0517	1.9055	0.7457	0.8581	0.9785
1-oleoyl-GPG (18:1)*	45968	LC/MS Neg	100005716	5610	509.288					1.4041	1.0865	1.2013	1.1524	1.8728	1.2948	0.9171	1.338	1.1875	0.9562	0.9094	1.1408	1.4262	1.3341	1.9675	1.3563	1.5589	1.6481	0.4082	0.7977	0.5083	0.6258	0.4933	0.6933	1	1.5785	0.7648	0.6255	0.8552	0.9962	0.7614	0.93	0.4082	0.8473	1.0342	0.9184
1-oleoyl-GPI (18:1)*	36602	LC/MS Neg	100001777	5599	597.305					0.6536	0.4721	0.7616	0.6164	0.5886	1.1139	0.8188	1.1361	1.0122	0.6614	0.5951	0.6398	0.7088	0.6684	0.6414	0.4205	0.6161	0.3477	1.4942	4.0634	1.3409	1.4799	3.055	2.399	5.9101	5.6576	2.4705	2.4932	5.5961	3.9112	0.9757	1.0648	2.1529	0.9878	1.3599	0.7328
1-oleoyl-GPS (18:1)	19260	LC/MS Neg	100000630	5607	522.284	326589-90-6	9547099		HMDB61694	0.3735	0.3735	1.0849	1.0581	0.421	0.3735	0.3735	0.3735	0.4856	0.608	0.3735	0.752	0.3735	0.3873	0.9261	0.3735	0.3735	0.3735	1.0044	0.3735	0.5073	0.7443	0.8418	0.3735	2.4927	2.4544	0.3735	1.0366	0.3735	1.143	0.8276	1	1.3844	1.0405	1.2368	1.0183
1-palmitoleoyl-GPC (16:1)*	33230	LC/MS Pos Late	100001511	1450	494.324		24779461		HMDB10383	1.0441	0.8402	0.7884	0.8345	0.8833	0.742	0.8765	0.8728	0.752	0.8264	1.015	0.9412	1.0399	1.0191	0.9359	0.8978	1.056	0.985	1.6762	1.7339	1.2499	1.448	1.5177	1.5196	2.9573	3.0722	2.6225	2.5916	2.3456	2.5148	0.8462	0.9116	1.0559	0.7229	0.8456	0.8047
1-palmitoyl-2-alpha-linolenoyl-GPC (16:0/18:3n3)*	52684	LC/MS Pos Late	100009076	2034	756.554				HMDB07975	1.6108	0.6817	1.0967	0.9104	1.178	1.0029	0.6817	0.8029	0.6817	1.0183	1.0916	1.0242	1.252	1.1661	1.2069	1.0435	1.3268	1.3287	0.8913	0.6817	0.842	0.8136	0.7267	0.7648	0.9971	0.6817	0.6817	0.9382	0.7427	0.8561	1.028	0.9837	0.6817	0.9969	1.0595	0.8359
1-palmitoyl-2-arachidonoyl-GPC (16:0/20:4n6)	52462	LC/MS Pos Late	100008914	2091	782.569	35418-58-7	10747814		HMDB07982	1.2452	0.9049	0.9079	0.8002	0.8926	0.8052	1.4855	1.1241	1.0652	1.2877	1.1425	1.2418	0.9261	0.905	0.8553	1.007	1.0297	1.1805	1.2008	1.0845	1.0963	1.079	0.9223	1.076	1.0146	1.1382	1.0589	0.9697	0.8764	0.993	0.6862	0.7717	0.7262	0.6855	0.6711	0.7682
1-palmitoyl-2-arachidonoyl-GPE (16:0/20:4)*	52464	LC/MS Pos Late	100008990	2198	740.522		9546800		HMDB05323	1.5457	0.9597	0.8039	0.8203	0.7725	0.8533	1.5741	1.4976	1.277	1.5253	1.3601	1.5137	0.9664	0.8218	0.8221	0.6514	0.9756	0.8498	1.7885	1.3198	1.344	1.1048	1.129	1.1539	1.2766	1.1361	1.2616	1.1229	1.0244	0.9471	0.5475	0.5184	0.587	0.5512	0.6183	0.5622
1-palmitoyl-2-arachidonoyl-GPI (16:0/20:4)*	52467	LC/MS Pos Late	100008993	2567	876.56				HMDB09789	1.736	0.9614	1.1379	0.83	1.206	0.2932	3.0904	1.8796	2.1598	2.5373	0.8256	2.1599	0.8438	1	0.9816	0.9824	0.4855	0.9832	2.2323	2.0469	1.858	1.7236	0.8777	0.9469	0.6752	1.5056	1.5804	1.5381	1.3059	1.1453	0.6349	0.5615	0.2932	0.3336	0.5441	0.3709
1-palmitoyl-2-gamma-linolenoyl-GPC (16:0/18:3n6)*	54812	LC/MS Pos Late	100009154	2034	756.554				HMDB07974	1.4216	1.6413	1.055	0.8631	0.9354	0.8798	1.7788	0.956	1.4343	1.0078	1.0468	1.0556	1.197	1.1917	1.0976	0.9764	1.3463	1.1356	0.9251	0.8439	0.8279	0.8484	0.7169	0.8085	0.9568	1.7609	1.5382	0.9207	0.8489	0.9922	0.9378	1.0594	1.545	0.8652	0.864	1.1299
1-palmitoyl-2-linoleoyl-GPC (16:0/18:2)	42446	LC/MS Pos Late	1537	2160	758.569	40811-94-7	5287971		HMDB07973	1.1624	0.9135	0.7566	0.6652	0.938	0.8463	1.3404	1.1556	1.0913	1.173	1.0764	1.1602	0.8158	0.7608	0.9839	0.796	0.8007	1.1069	1.4185	1.2768	1.2022	1.1301	1.008	1.1638	0.995	1.0859	1.2534	0.8878	0.9385	1.005	0.8302	1.0679	0.8487	0.9297	0.8328	0.8648
1-palmitoyl-2-oleoyl-GPC (16:0/18:1)	52461	LC/MS Pos Late	1539	2358	760.585	26853-31-6;26853-31-6	6436017		HMDB07972	1.4421	1.0465	1.0366	0.8627	1.0062	0.9237	1.3486	1.1274	1.1001	1.1642	1.0622	1.1743	0.9908	0.9633	0.9051	0.822	0.9969	0.9654	0.7827	1.2113	0.6841	1.0031	0.8832	1.039	1.2231	1.3062	1.2779	0.5647	1.1282	1.1377	0.7598	0.857	0.8375	0.7488	0.7782	0.8215
1-palmitoyl-2-oleoyl-GPE (16:0/18:1)	19263	LC/MS Pos Late	1526	2509	718.538	26662-94-2	5283496		HMDB05320	1.2584	1.3147	1.3173	0.6371	1.2287	0.7796	1.7	1.0398	1.4416	0.9976	0.9747	1.0024	0.7803	1.4041	0.678	1.1394	0.8081	1.2446	0.8897	1.2212	0.7471	1.0133	0.64	1.1376	0.8996	1.547	1.5563	0.7156	1.373	1.3092	0.4988	0.8944	0.8882	0.5193	0.4838	0.8064
1-palmitoyl-2-oleoyl-GPG (16:0/18:1)	52448	LC/MS Pos Late	100000641	3206	766.559		5283509			1.2786	0.93	0.9979	0.8111	0.9672	0.7729	1.1244	0.9069	0.9191	1.0515	1.0709	1.0576	0.9454	1.02	0.9072	0.8459	0.9413	1.0329	1.1037	1.096	1.0021	1.0458	0.7531	1.0382	1.22	1.5287	1.4112	1.3975	1.2336	1.455	0.6529	0.8555	0.8386	0.5817	0.8401	0.8917
1-palmitoyl-2-oleoyl-GPI (16:0/18:1)*	52669	LC/MS Pos Late	100009066	3140	854.575				HMDB09783	1.8072	1.1957	1.2477	0.9833	1.148	1.0698	1.4457	1.1984	1.1365	1.1724	1.1256	1.109	0.982	1.1345	0.9344	0.9838	0.9807	1.0162	1.1694	1.2413	1.0753	1.1145	0.8991	1.2401	0.5307	0.9691	0.4753	0.4202	0.8163	0.8108	0.7938	0.8606	0.8664	0.6853	0.6882	0.7651
1-palmitoyl-2-oleoyl-GPS (16:0/18:1)	19261	LC/MS Pos Late	1531	2660	762.528	40290-44-6	5283499	C13880	HMDB12357	1.6439	1.559	1.5701	0.9625	1.4429	0.8014	2.2161	1.1193	1.7092	1.4224	1.323	1.4369	1.0071	0.5846	1.0303	0.5063	0.5376	0.5411	1.2132	1.114	0.976	0.9725	0.6356	0.8285	0.8762	1.4358	1.4093	0.7539	0.9929	0.842	0.826	1.1638	0.8445	0.8064	0.7261	1.0597
1-palmitoyl-2-palmitoleoyl-GPC (16:0/16:1)*	52470	LC/MS Pos Late	100008984	2160	732.554				HMDB07969	1.4773	1.0908	0.9596	1.11	0.9303	1.0787	1.522	1.2979	1.1355	1.2423	1.2218	1.2875	1.1871	0.978	1.078	0.7408	1.0782	0.9016	1.2662	0.9951	1.0997	1.0049	0.8847	0.7557	1.1869	0.8964	0.8847	1.0601	0.8258	0.9423	0.864	0.8102	0.7258	0.8362	0.948	0.9496
1-palmitoyl-2-stearoyl-GPC (16:0/18:0)	52616	LC/MS Pos Late	100008921	2653	762.601	59403-51-9			HMDB07970	1.717	1.3226	1.2162	0.7903	1.2066	0.9396	1.6898	1.4179	1.4858	1.205	1.1193	1.1407	0.9788	1.3028	1.0133	1.1329	1.2459	1.1686	0.9622	0.9867	0.8284	0.8558	0.7114	1.0264	0.983	1.1023	1.0889	0.708	0.9217	0.9095	0.609	0.856	0.7881	0.6105	0.5576	0.631
1-palmitoyl-2-stearoyl-GPE (16:0/18:0)*	57388	LC/MS Pos Late	100009205	2850	720.554		5326793		HMDB08925	2.0089	0.6435	0.379	0.379	0.379	0.6628	1.9899	1.5084	1.3676	1	1.0137	0.976	0.8608	1.3137	0.9591	1.545	2.7298	0.379	1.3849	0.379	0.572	0.379	0.6769	0.379	1.9002	1.4784	1.4452	0.9992	0.6933	0.8286	0.379	0.379	0.379	0.8236	0.379	0.379
1-palmitoylglycerol (16:0)	21127	LC/MS Neg	100000827	6550	255.233	542-44-9	14900		HMDB31074	0.3311	0.3311	0.3311	1.8053	0.3311	0.3311	0.7884	0.3311	0.3311	1.417	0.7707	1.1881	0.5526	0.4993	0.3311	0.5384	0.856	0.3311	0.3311	0.3311	0.3311	1.1733	1	1.191	2.1415	3.1627	1.3133	1.2284	0.3311	1.2747	0.3751	0.3311	0.3311	0.3311	0.4686	0.4387
1-palmitoyl-GPC (16:0)	33955	LC/MS Pos Late	100001263	1525	496.34	17364-16-8	86554		HMDB10382	1.0386	0.6336	0.7397	0.6888	0.6775	0.6078	1.1527	0.8366	0.7046	0.7543	0.8226	1.0453	0.659	0.6868	0.5651	0.5964	0.6308	0.725	2.4906	2.1722	1.978	2.3629	2.1859	2.5616	3.6163	3.7268	3.3597	3.2954	3.0224	3.3598	1.0423	1.181	1.1799	0.8501	0.8732	0.9614
1-palmitoyl-GPE (16:0)	35631	LC/MS Pos Late	100001567	1544	454.293	53862-35-4	9547069		HMDB11503	1.1714	0.8968	0.8556	0.5023	0.8004	0.6879	1.1016	0.8146	0.8307	0.5674	0.9987	0.9549	0.7612	0.8148	0.7196	0.7207	0.7798	0.8415	1.4398	1.3628	1.2351	1.3912	1.2778	1.6256	2.2204	2.5059	2.2921	2.1664	2.0884	2.3233	1.0031	1.0642	1.0422	0.8718	0.9474	1.0013
1-palmitoyl-GPG (16:0)*	45970	LC/MS Neg	100005717	5570	483.273		3300276			1.1608	0.7293	0.8486	0.904	1.2985	1.22	0.9901	1.5377	1.5091	0.9239	0.9588	1.087	1.0515	1.0099	1.2141	0.8252	1.0864	1.0545	0.6523	0.9775	0.8734	0.7645	1.0111	0.9022	1.6804	2.3775	1.0233	1.1192	1.5671	1.3437	0.5775	0.5536	0.8655	0.6343	0.843	0.4836
1-palmitoyl-GPI (16:0)	35305	LC/MS Neg	100001655	5564	571.289				HMDB61695	0.6298	0.3643	0.7622	0.5944	0.3643	1.0076	0.8498	1.2128	1.2378	0.7295	0.5904	0.7965	0.7406	0.3643	0.6518	0.3643	0.4653	0.3643	1.6557	3.7032	1.4488	1.402	3.3771	3.0229	6.055	5.4838	2.1868	2.8407	4.8484	3.6409	0.5984	0.3643	0.9924	0.608	0.9296	0.3643
1-stearoyl-2-arachidonoyl-GPC (18:0/20:4)	42450	LC/MS Pos Late	100001869	2300	810.601	35418-59-8	16219824		HMDB08048	1.3912	0.9949	1.0017	0.8586	0.9374	0.8432	1.3076	1.1062	0.9604	1.1746	1.1018	1.1222	1.0357	0.9891	0.9305	1.268	1.1711	1.5086	1.3858	1.104	1.1274	0.9882	0.9544	1.0343	0.9983	1.0831	1.0342	1.0058	0.8497	0.9686	0.6172	0.6365	0.7629	0.566	0.5963	0.7774
1-stearoyl-2-arachidonoyl-GPE (18:0/20:4)	52447	LC/MS Pos Late	100008977	2424	768.554		5289133		HMDB09003	1.3898	0.9974	0.9477	0.7476	0.8675	0.8815	1.5202	1.3713	1.2933	1.2968	1.2141	1.3314	1.0238	1.0296	0.9513	0.8563	1.1517	0.9891	1.44	1.2106	1.1604	1.0033	0.9248	1.0026	1.0985	1.1265	1.2028	0.9201	0.9882	0.9018	0.5927	0.5518	0.5476	0.5674	0.5783	0.5627
1-stearoyl-2-arachidonoyl-GPI (18:0/20:4)	52449	LC/MS Pos Late	100000616	3000	904.591	383907-33-3			HMDB09815	1.3848	0.982	0.7179	0.8602	0.9845	0.8956	1.3542	0.8818	0.9972	1.1386	1.0514	1.0976	0.8958	0.7915	0.8468	0.6987	1.0028	0.8107	1.8454	1.6427	1.5531	1.4491	1.312	1.3951	1.6353	1.6052	1.7267	1.3733	1.4571	1.5504	0.6124	0.6502	0.6081	0.5678	0.5916	0.4257
1-stearoyl-2-arachidonoyl-GPS (18:0/20:4)	52235	LC/MS Pos Late	100001872	2565	812.544				HMDB12383	1.3731	0.968	0.9122	0.829	0.953	0.7891	1.9967	1.545	1.449	1.7567	1.4675	1.6256	0.9973	1.0107	0.9103	0.8101	0.9994	0.9889	1.6055	1.2348	1.3362	1.1625	0.5805	1.045	1.132	1.2326	1.2499	1.0006	0.9568	1.0086	0.5739	0.6283	0.5511	0.5525	0.5568	0.572
1-stearoyl-2-linoleoyl-GPC (18:0/18:2)*	52452	LC/MS Pos Late	100008980	2380	786.601				HMDB08039	1.5081	1.0628	1.1033	0.8809	1.0066	0.9389	1.0647	0.9475	0.8896	0.9941	0.9338	1.0236	1.0698	1.0004	0.9742	0.8777	1.0776	0.9907	1.1865	0.9996	0.9865	0.9312	0.8144	0.8758	1.0942	1.1975	1.1894	1.012	0.9705	1.1196	0.9871	1.0927	1.0149	0.5065	1.0557	0.8995
1-stearoyl-2-oleoyl-GPC (18:0/18:1)	52438	LC/MS Pos Late	100008904	2644	788.616	56421-10-4			HMDB08038	1.35	1.0128	1.0396	0.8031	1.0014	0.8487	1.2219	0.9723	1.0047	1.0136	0.9523	1.011	0.8618	0.9201	0.7952	0.7813	0.8972	0.9089	1.1971	1.1634	1.0514	1.0501	0.8911	1.1273	1.0197	1.2632	1.2153	0.9986	1.0601	1.1459	0.7196	0.9238	0.8718	0.7545	0.77	0.8522
1-stearoyl-2-oleoyl-GPE (18:0/18:1)	42448	LC/MS Pos Late	100001856	2858	746.569				HMDB08993	1.6341	1.0716	1.0279	0.779	0.9348	0.9316	1.4366	1.2526	1.1737	1.1235	1.082	1.1398	1.0266	1.142	1.0212	0.9448	1.2339	0.9843	1.1211	0.9024	0.8293	0.7534	0.7088	0.906	1.2046	1.164	1.2118	0.91	1.0157	0.9499	0.6668	0.7439	0.6985	0.7134	0.6093	0.6055
1-stearoyl-2-oleoyl-GPG (18:0/18:1)	52623	LC/MS Pos Late	100001866	3714	794.591	322647-48-3				1.7706	1.2632	1.368	1.1662	1.3197	1.0454	1.0978	0.768	0.8502	0.9126	0.9091	0.9228	1.163	1.3833	1.1729	1.1256	1.2152	1.3194	1.0029	0.8728	0.9105	0.9101	0.7027	0.9107	0.9971	1.1999	1.126	1.0725	0.9199	1.0762	0.6064	0.7154	0.6504	0.5627	0.6132	0.6556
1-stearoyl-2-oleoyl-GPI (18:0/18:1)*	52726	LC/MS Pos Late	100009181	3711	882.607					1.7392	1.168	1.1146	0.8188	1.024	0.8562	1.3136	1.0871	1.0602	0.9681	0.9944	1.0056	0.7008	1.1143	0.9277	0.8483	0.9036	0.9031	1.426	1.253	1.1205	1.114	0.9789	1.3318	1.0206	0.9436	0.9575	0.8806	0.9494	0.9152	1.0509	1.2248	1.0981	0.8626	0.8605	0.7669
1-stearoyl-2-oleoyl-GPS (18:0/18:1)	19265	LC/MS Pos Late	100000639	3000	790.559		9547087		HMDB10163	1.8898	1.2998	1.2391	0.9604	1.19	0.9568	1.793	1.4045	1.3692	1.4574	1.3526	1.4703	1.0448	1.309	1.0021	0.9737	1.2183	1.1522	1.2803	0.8331	0.9979	0.9141	0.6832	0.8252	0.868	1.033	1.0785	0.8029	0.7803	0.7794	0.843	0.9549	0.85	0.7721	0.7811	0.7904
1-stearoyl-GPC (18:0)	33961	LC/MS Pos Late	100001271	1606	524.371	19420-57-6	497299		HMDB10384	1.2447	0.8978	0.872	0.9414	0.9469	0.7089	1.0502	0.7617	0.7732	0.7934	0.9982	0.9909	0.7889	0.8146	0.7909	0.7791	0.7357	0.939	2.61	2.5046	2.3275	2.5159	2.1013	2.8111	3.3067	3.4522	3.2849	3.2868	2.8667	3.29	1.0018	1.0792	1.1245	0.9099	0.9447	1.1092
1-stearoyl-GPE (18:0)	42398	LC/MS Pos Late	100001461	1626	482.324	69747-55-3	9547068		HMDB11130	1.2689	0.8929	0.8747	0.6756	0.8412	0.7958	1.1346	0.9065	0.8599	0.7738	1.0271	1.0271	0.8682	0.8566	0.8375	0.7825	0.9635	0.9785	1.7496	1.5656	1.5263	1.5058	1.5587	1.6596	2.4911	2.6782	2.4896	2.4744	2.1201	2.5246	0.947	1.0351	1.0215	0.8815	0.8927	0.8945
1-stearoyl-GPG (18:0)	34437	LC/MS Neg	100001462	5816	511.304					1.2248	0.7035	1.0281	0.8379	1.1183	1.0348	0.7425	1.1575	1.1397	0.686	0.7991	1.0125	1.321	0.9159	1.341	0.8746	1.1562	0.8759	0.8346	1.1437	1.0196	0.8508	1.2178	0.9602	1.5763	1.9752	0.9875	1.1073	1.316	1.3335	0.6169	0.7631	0.8674	0.7498	0.6802	0.5886
1-stearoyl-GPI (18:0)	19324	LC/MS Neg	100000656	5794.3	599.32	796963-93-4			HMDB61696	0.6883	0.5671	0.7756	0.3757	0.4714	1.2182	0.7006	1.4492	0.9714	0.341	0.6453	0.6191	1.2938	0.5203	0.7628	0.4592	0.8223	0.3504	1.8699	4.6929	1.2488	1.4203	4.2558	3.6084	13.0466	10.3273	4.7009	5.9591	11.9116	8.8342	1.0286	0.8551	1.8335	0.881	1.4093	0.5633
1-stearoyl-GPS (18:0)*	45966	LC/MS Neg	100004327	5800	524.299		9547101			0.9944	0.6379	1.0787	0.5904	0.9463	1.5946	1.0881	2.4871	1.9212	0.4536	0.8843	1.0056	1.3571	0.9899	1.243	0.7954	1.2296	1.036	0.9239	1.2272	0.951	0.8232	0.889	0.8901	2.69	2.2564	0.8477	1.0685	1.727	1.8808	0.8327	0.8433	1.2134	0.9261	1.2238	0.7971
2-aminoadipate	6146	LC/MS Polar	381	3500	160.062	542-32-5;1118-90-7	469	C00956	HMDB00510	2.0763	1.5519	1.7091	1.5889	1.5485	1.8423	1.3854	1.4206	1.0939	1.1703	1.1518	1.1634	0.6977	0.4105	0.5745	0.5118	0.9359	0.5911	0.4239	0.5962	0.4991	0.5439	0.5318	0.6919	0.6886	0.8465	0.6414	0.5473	0.7381	0.6442	1.0641	1.3021	1.2022	1.2704	1.3776	1.7979
adenosine 2'-monophosphate (2'-AMP)	36815	LC/MS Neg	100001694	1497.7	346.056	130-49-4	94136	C00946	HMDB11617	1.5535	0.8401	0.4756	0.2922	0.7387	0.7106	1.0581	1.3557	1.1452	0.6152	0.8508	0.8162	0.3793	0.2922	0.9201	0.308	0.4478	0.5278	14.0974	7.5268	9.0258	5.6854	4.1895	4.726	20.0971	20.8005	19.7211	23.0784	19.8321	17.595	0.457	0.8656	1.541	1	0.3396	0.9862
2'-deoxyadenosine	1553	LC/MS Pos Early	211	2252	252.109	16373-93-6	13730	C00559	HMDB00101	0.0817	0.1705	0.1054	1	0.0817	0.5058	11.4568	8.2879	5.2877	9.018	9.1823	11.2156	3.5932	3.25	0.9298	1.437	2.6757	0.7598	0.1693	0.2035	0.1631	0.2233	0.3142	0.2319	0.0817	0.0817	0.0817	0.0817	0.0817	0.0817	1.3603	1.1189	1.3915	0.8674	0.9529	1.3115
2'-deoxyadenosine 5'-monophosphate	46333	LC/MS Neg	100000485	1315	330.061	653-63-4	12599	C00360	HMDB00905	0.4975	0.4975	0.4975	0.8082	0.4975	1.1805	1.239	1.8927	0.4975	1.594	2.7655	1.039	1.0245	0.5028	0.4975	0.4975	1.2106	0.4975	0.4975	0.4975	0.5822	0.4975	0.5458	0.4975	0.4975	0.4975	0.4975	0.4975	0.4975	0.4975	0.9262	0.6115	0.9235	1.3197	0.9755	0.4975
2'-deoxyguanosine	1411	LC/MS Neg	348	1751	266.089	961-07-9	187790	C00330	HMDB00085	2.1615	1	1.8074	0.3923	0.1759	0.4029	2.385	1.4212	0.8303	0.9114	1.2528	0.7347	1.195	0.8566	0.1759	0.1759	1.0694	0.1759	1.8961	0.5168	0.1759	0.1759	0.1759	0.8652	2.0886	1.6195	1.802	2.0957	1.4505	1.7305	0.1759	0.6832	0.3465	0.8314	0.3893	0.5475
2'-deoxyinosine	15076	LC/MS Neg	100000135	1688	251.079	890-38-0	65058	C05512	HMDB00071	2.2277	1	1.1802	0.303	0.7363	0.6365	0.8969	1.3348	0.8899	0.3393	0.994	1.1283	0.55	0.2751	0.6469	0.2751	0.5975	0.458	2.1718	1.1737	1.5493	1.1767	1.4043	1.6582	2.3545	2.146	2.7377	2.8335	2.2275	3.1863	0.9184	0.9327	0.9564	0.9747	0.6096	1.0973
2'-deoxyuridine	1412	LC/MS Neg	536	1586	111.02	951-78-0	13712	C00526	HMDB00012	0.3571	0.3571	0.3571	0.3571	0.3571	0.3571	0.5843	0.3571	0.3571	0.3571	0.3571	0.4071	0.3571	0.3571	0.3571	0.3571	0.3571	0.3571	0.3571	0.3571	0.3571	0.6296	0.3571	0.3571	1.0597	1.0554	1.2918	1.4244	0.9446	1.1551	0.3571	0.3571	0.3571	0.3571	0.3571	0.3571
2-hydroxyadipate	31934	LC/MS Polar	100001153	3000	161.046	18294-85-4	193530	C02360	HMDB00321	2.7035	1.9156	1.9795	2.0214	2.1163	2.1095	1.4703	1.1483	1.0104	1.113	1.1347	0.8539	0.5006	0.2713	0.3643	0.3282	0.7184	0.5001	0.9896	0.8671	0.8998	0.7596	0.8819	1.118	0.7727	0.9675	0.6851	0.7588	0.8501	0.5372	2.1441	2.8766	2.4097	2.627	2.1033	3.7694
2-hydroxybutyrate/2-hydroxyisobutyrate	52281	LC/MS Polar	100008928	1258	103.04					1.0418	0.6005	0.8141	0.7666	1.0625	0.7501	1.3081	1.7227	1.0157	1.6174	0.9029	0.6934	1.1747	0.791	1.117	1.3342	1.0243	1.416	1.06	0.7778	0.6883	0.9054	1.0125	1.2055	0.6318	0.9875	0.8343	1.1879	1.2866	1.5076	1.0525	0.6352	0.7915	0.6744	0.7761	0.8092
2-hydroxydecanoate	42489	LC/MS Neg	100004089	4840	187.134	5393-81-7	21488			2.3913	0.9242	1.5774	0.2512	0.8597	1.026	1.0367	1.0513	0.9943	0.2512	0.9884	0.7077	1.5836	1.2373	1.5607	0.9178	1.5375	1.4056	1.0057	0.2512	0.9079	0.5814	0.4972	0.4155	0.5495	0.2591	0.786	0.6088	0.5805	0.5421	1.2799	1.2616	1.6713	1.4278	1.2193	1.0729
2-hydroxyglutarate	37253	LC/MS Polar	100002070	3352.8	147.03	40951-21-1	43	C02630	HMDB00606	1.4587	0.966	1.066	1.0623	1.2009	0.7975	1.0395	0.8915	0.7732	0.7781	0.7369	0.6834	0.5836	0.6401	0.6275	0.6149	0.6044	0.7393	1.3832	1.5538	1.6944	1.7574	1.3372	1.9146	0.9209	1.1928	1.2659	1.034	1.1116	1.2416	0.8642	0.8906	1.0789	0.9237	0.9466	1.2665
2-hydroxylaurate	52916	LC/MS Neg	100008934	5211	215.165	2984-55-6	97783			1.4266	1.2544	1.1452	0.3605	0.986	1.1799	0.9856	1.042	0.8329	0.5175	1.0993	1.1212	1.12	0.8789	1.0029	0.7124	1.4611	1.1641	1.3377	0.634	1.0002	0.7859	0.6862	0.5486	0.9998	0.7999	1.0484	0.8171	0.5445	0.6804	1.0433	1.1919	0.9828	1.327	1.0362	0.943
2-hydroxyoleate	54920	LC/MS Neg	100010866	5560	297.244	56472-29-8	9796304			1.3799	0.9972	1.3722	0.0556	0.9429	0.4183	1.2143	0.8924	0.8089	0.1728	0.9776	1.0028	1.8885	1.3082	1.397	1.2596	1.7975	1.3664	0.6092	0.6563	0.7351	0.7968	0.7069	0.7455	1.1161	1.69	0.8579	0.8849	0.8567	0.6692	1.5932	1.6027	2.4155	1.5831	1.7838	1.5952
2-hydroxypalmitate	35675	LC/MS Neg	100001579	5511.2	271.228	764-67-0	92836		HMDB31057	1.2267	0.9509	1.457	0.0652	0.8405	0.6569	1.1061	1.0098	0.8807	0.1398	0.8828	1.1031	1.4876	1.2217	1.2221	0.9902	1.7905	1.0316	0.8028	0.7647	0.7381	0.765	0.6184	0.7114	1.1331	1.4155	0.698	0.7795	0.7882	0.6208	1.1549	1.1364	1.7011	1.2159	1.4705	1.0485
2-hydroxystearate	17945	LC/MS Neg	1239	5695	299.259	629-22-1	69417	C03045		1.5854	1.1379	1.8807	0.048	0.9028	0.9787	1.2076	1.2469	0.9576	0.1018	0.8486	0.9882	1.9059	1.3025	1.5645	1.0361	2.0021	1.2559	0.7016	0.9076	0.8224	0.8177	0.8345	1.0063	0.8543	1.5561	0.658	0.7093	0.8807	0.6928	1.1507	1.0461	1.7403	0.9937	1.3475	1.0723
2-methylbutyrylcarnitine (C5)	45095	LC/MS Pos Early	100001509	3035	246.17	31023-25-3	6426901		HMDB00378	1.5597	0.9736	1.0249	0.7386	1.0756	0.8531	0.6487	0.7202	0.5217	0.6819	0.6293	0.6536	0.7525	0.6783	0.6029	0.4615	0.6193	0.5083	0.9019	0.8452	1.2271	1.1628	1.2017	1.0694	1.4963	1.6991	1.7619	1.8433	1.6118	2.2203	1.2609	1.072	1.1332	1.1596	1.3312	0.9751
2-methylcitrate/homocitrate	52282	LC/MS Neg	100008929	575	205.035					1.7892	0.9716	1.3956	1.2518	0.9917	1.0725	1.2538	1.3197	1.1529	0.7231	1.3435	1.0218	0.851	0.7734	0.7833	1	0.9223	0.8782	0.5486	0.5486	0.9659	0.5486	0.9815	0.9595	0.6041	0.5486	0.5486	0.5486	0.792	0.7215	2.8909	2.605	3.0349	2.5675	2.6381	3.0298
2-oleoylglycerol (18:1)	21232	LC/MS Neg	100000943	6500	281.249	3443-84-3	5319879		HMDB11537	0.4053	0.5109	0.4053	1.216	0.4053	0.7553	1.2471	0.4053	0.4053	1.509	0.8438	1.3387	0.6977	0.6771	0.4053	0.4053	1	0.4053	0.4053	0.4053	0.4053	1.4415	0.8992	1.1061	1.3112	2.4861	1.1322	1.0165	0.4053	1.0395	0.4875	0.4053	0.4053	0.669	0.5222	0.8244
2'-O-methyladenosine	42607	LC/MS Pos Early	100004047	2375	282.12	2140-79-6	102213			0.0668	0.1655	0.0668	0.2491	0.0668	0.1671	9.2803	5.4776	4.6837	2.0099	5.3678	6.1472	5.1049	4.958	1.728	2.0757	4.1082	1.2171	0.1324	0.2189	0.234	0.1639	0.2528	0.1745	0.0668	0.0668	0.0668	0.0668	0.0668	0.0668	1.1966	1.0285	0.9715	0.6091	0.7949	0.5023
2'-O-methylcytidine	57554	LC/MS Pos Early	100010895	2411	258.108	2140-72-9	150971			3.2442	2.0151	2.9329	0.6357	1.4572	2.0837	2.7254	1.295	1.1312	0.5986	1.5658	1.239	2.4159	2.0291	1.1398	1.3678	2.1462	0.9824	0.8627	0.9769	0.6598	0.8089	0.9402	0.9743	0.6206	0.9442	0.6833	1.0823	0.7429	0.8921	1.2475	0.8414	0.703	0.8434	1.0176	0.4972
2'-O-methyluridine	57655	LC/MS Neg	100010896	1831	257.078	2140-76-3	102212			2.1019	0.2499	1.8275	0.2499	1.3121	1.3939	0.2499	1.0614	0.6713	0.2499	1.1818	0.947	1.2993	1.4492	1.0293	1	1.5098	0.4373	0.2499	0.6833	0.3618	0.2499	0.2499	0.2499	0.2499	0.2499	0.2499	0.2499	0.2499	0.2499	0.7581	0.7168	0.2499	0.5958	0.6026	0.2499
2-palmitoleoyl-GPC (16:1)*	35819	LC/MS Pos Late	100001561	1425	494.324				HMDB10383	1.2844	0.9834	0.8488	0.8628	0.9552	0.8648	1.3488	0.7877	0.8108	1.0049	1.2397	1.0616	0.9268	1.4014	0.8725	0.8009	0.9951	0.9845	1.7401	1.1192	0.9843	1.3306	1.2766	1.3286	2.3549	2.2772	1.9371	2.2197	1.7055	1.8691	0.7887	1.024	0.8903	0.7782	0.7891	0.8702
2-palmitoylglycerol (16:0)	33419	LC/MS Neg	100001048	6400	255.233	23470-00-0	123409		HMDB11533	0.34	0.3687	0.34	0.627	0.34	0.34	0.8235	0.34	0.34	1.1411	0.7975	0.8823	0.5714	0.5533	0.34	0.6792	1.1466	0.34	0.34	0.34	1.6586	1.1245	1.134	1.1177	2.0987	3.3499	1.197	1.2293	0.34	1.2716	0.34	0.34	0.34	0.34	0.359	0.3995
2-palmitoyl-GPC (16:0)*	35253	LC/MS Neg	100001562	6215	570.341		15061532		HMDB61702	0.4987	0.4162	0.4162	0.4854	0.4162	1.9033	0.4162	1.7427	0.966	0.4347	0.4162	0.8637	0.4247	0.4162	0.4619	0.4162	0.4162	0.4162	1.034	2.2689	1.0979	1.1275	0.7866	2.0494	8.291	5.623	0.9239	1.5048	5.1066	3.8451	0.497	0.4162	1.224	0.5284	0.4929	0.4162
2-phosphoglycerate	35629	LC/MS Polar	100000093	4346	184.986	70195-25-4	59	C00631	HMDB03391	4.4861	0.6724	1.7463	0.8162	0.1744	1.1332	0.3756	0.9407	0.5125	0.9278	1	1.3829	1.2923	0.1744	0.7625	0.3227	0.3708	0.3789	24.6082	29.3385	14.7471	12.5779	14.5026	15.8481	26.6838	18.4109	17.1507	17.4957	27.2252	12.339	0.4091	0.4917	0.4688	0.3918	0.3891	0.5832
2-stearoyl-GPE (18:0)*	41220	LC/MS Neg	100003901	6350	480.31				HMDB11129	0.8163	0.5567	1.0886	0.4232	1.0109	1.584	0.808	1.9206	0.2932	0.3987	0.8431	0.6542	1.4053	0.6962	0.8299	0.2932	0.662	0.3428	1.1652	2.4673	1.6572	1.3294	3.3122	3.3166	4.2867	5.1465	2.5638	1.5799	6.8432	3.7319	0.5932	0.8111	0.2932	0.9891	0.7233	0.9082
3-(4-hydroxyphenyl)lactate	32197	LC/MS Neg	240	1379	181.051	6482-98-0	9378	C03672	HMDB00755	1.8148	0.7877	1.0566	0.9655	1.0794	1.2417	0.5108	0.5828	0.3632	0.4764	0.4866	0.4016	0.7266	0.7142	0.7466	0.4976	0.7075	0.6942	1.0698	1.3955	1.3622	0.9551	1.3968	1.4217	1.0345	0.8493	0.9584	1.1942	0.9535	1.4475	2.7339	2.7975	2.3637	3.1521	2.608	1.8743
3-aminoisobutyrate	1566	LC/MS Pos Early	1114	2215	104.071	10569-72-9;214139-20-5	64956	C05145	HMDB03911	3.1586	1.0408	2.0914	0.9764	2.3628	3.018	1.7569	0.9547	0.7507	0.9667	1.6471	0.625	3.0856	2.4867	1.4545	1.0251	2.0963	1.0236	0.6629	0.4037	0.4037	0.4215	0.4037	0.5625	0.4062	0.4037	0.8594	0.4037	0.6835	1.3289	1.6534	1.5469	0.6071	0.9221	0.6298	0.8189
adenosine 3'-monophosphate (3'-AMP)	35142	LC/MS Neg	100001449	1245	346.056	84-21-9	41211	C01367	HMDB03540	1.9479	1.086	0.5595	0.3959	1.3249	1.2005	0.9172	1.563	1.1535	0.9998	1.1535	0.9584	0.5493	0.501	1.102	0.3334	0.6266	0.7455	3.8764	2.4053	2.1697	1.2824	1.1145	1.0002	1.6644	1.036	1.1185	1.1084	0.7644	0.939	0.2847	0.463	0.5877	0.3219	0.3858	0.4409
3-hydroxy-2-ethylpropionate	32397	LC/MS Polar	100001170	1443.3	117.056	4374-62-3	188979		HMDB00396	0.589	0.589	0.8906	0.6332	1.2251	0.8544	1.2954	0.589	1.3262	0.589	0.589	0.589	0.589	0.921	0.589	0.6126	0.589	0.7662	0.589	1.4927	0.589	0.589	1.019	0.981	0.589	0.589	0.589	0.7457	0.589	0.589	1.0424	1.1246	1.2717	1.2935	0.7531	1.0431
3-hydroxy-3-methylglutarate	531	LC/MS Polar	112	2700	161.046	503-49-1	1662	C03761	HMDB00355	1.9709	1.1626	1.3981	1.4315	1.4909	1.2327	0.6399	0.6665	0.4949	0.5315	0.512	0.439	0.8065	0.966	0.9163	0.8368	0.8415	0.984	0.7142	0.9238	0.9323	1.032	1.016	1.1392	0.8858	1.0465	1.0329	0.8608	0.9755	1.1402	2.6901	2.5513	2.9591	2.6763	2.9235	3.2082
3-hydroxybutyrylcarnitine (1)	43264	LC/MS Pos Early	100003926	2400	248.149		53481617		HMDB13127	1.6008	1.2549	1.1474	1.1933	1.2199	1.1346	1.5615	1.3248	1.1592	1.3076	1.0909	1.2319	1.1864	1.3126	1.0499	1.0534	0.9501	1.1549	0.5666	0.6567	0.7837	0.7304	0.7294	1.1128	0.5257	0.6851	0.7253	0.5966	0.7746	0.879	0.7916	0.8999	0.8758	0.8139	0.8302	0.887
3-hydroxybutyrylcarnitine (2)	52984	LC/MS Pos Early	100009271	2340	248.149				HMDB13127	1.1615	0.6574	0.7931	0.7487	0.7593	0.7194	1.4981	1.253	1.0043	1.2052	1.0954	1.0431	0.9535	0.9627	0.8996	0.8021	0.8324	0.9151	0.9261	1.2114	1.2691	1.235	1.3156	1.6121	1.0811	1.2617	1.4531	1.2734	1.3694	1.6822	0.9491	0.9701	0.9323	0.9611	0.978	0.9957
3-hydroxydecanoate	22053	LC/MS Neg	100000997	4634.7	187.134	5561-87-5	26612		HMDB02203	0.9245	0.2875	0.2723	0.2723	0.2723	0.6374	0.7788	0.968	0.7622	0.2723	0.6118	0.6628	0.7861	0.7878	0.6716	0.5132	1.0167	0.9231	1.7536	1.3699	1.3404	0.8098	0.9101	1	1.0821	1.0842	1.0133	1.3096	1.1762	1.5553	1.3497	1.5534	1.3772	1.7718	1.4569	1.3509
3-hydroxyhexanoate	53230	LC/MS Neg	100006367	1725	131.071	10191-24-9	151492			0.4623	0.4623	0.4623	0.4623	0.4623	0.4623	0.4623	0.4623	0.4623	0.4623	0.4623	0.4623	0.4623	0.4623	0.4623	0.4623	0.4623	0.6721	0.4623	0.9859	1.0936	0.9636	0.4623	0.4623	0.7071	0.4623	1.2109	1.2808	0.7027	0.4623	1.2919	1.0609	1.3425	1.0608	1	0.9606
3-hydroxyisobutyrate	1549	LC/MS Polar	111	1619	103.04	2068-83-9	87	C06001	HMDB00336	0.4127	0.4127	0.4127	0.4127	1.3398	0.4127	0.4127	0.9811	0.4127	1.6034	0.7347	0.4127	0.4127	0.4127	1.2007	0.4127	0.4127	2.2694	0.9427	0.4127	0.4127	1.2066	1.1811	1.5375	0.4127	0.8485	0.4127	0.721	0.7206	0.8828	1	0.9951	1.2827	1.1346	0.6432	1.372
3-hydroxylaurate	32457	LC/MS Neg	100001112	5175	215.165	53941-38-1	94216		HMDB00387	0.9452	0.5445	0.5653	0.3633	0.7541	0.5889	1.1347	1.1608	0.9597	0.5257	0.9402	1.1346	0.709	0.6567	0.8507	0.5232	0.9336	0.8003	1.3899	1.3292	1.5557	0.9167	0.9005	0.9592	2.0277	1.1029	1.2123	1.447	1.0431	1.4078	1.1796	1.489	1.4844	1.7936	1.5283	1.0403
3-hydroxyoctanoate	22001	LC/MS Neg	100000773	3446	159.103	88930-08-9	26613		HMDB01954	0.3903	0.3903	0.4284	0.3903	0.3903	0.3903	0.5556	0.3903	0.3903	0.3903	0.3903	0.3903	0.6412	0.7004	0.3903	0.3903	0.3903	0.6721	0.3903	0.3903	1.0121	0.6671	0.8744	0.3903	0.715	1	1.3192	1.273	0.8383	1.4606	1.243	1.3946	1.1038	1.5031	1.2146	1.3278
3-methoxytyrosine	12017	LC/MS Pos Early	1342	2555	212.092	300-48-1	1670		HMDB01434	1.4144	0.9028	1.2352	1.0155	0.8366	0.8985	1.6046	1.0176	1.0066	1.0443	1.2284	1.1501	0.7794	0.9934	0.8658	1.0179	0.785	1.138	0.4842	0.551	0.4881	0.7381	0.5653	0.8554	0.8758	1.0291	0.9285	0.9402	0.7372	0.8844	1.8719	1.5301	1.33	1.6049	1.8161	1.3447
3-methyl-2-oxobutyrate	44526	LC/MS Polar	100000936	911	115.04	3715-29-5	49	C00141	HMDB00019	1.4512	0.512	0.512	1	1.119	0.512	0.512	0.512	0.512	1.2155	0.512	0.512	0.9121	0.8635	0.6384	0.512	0.6724	0.8868	0.512	0.512	0.9944	0.512	0.512	0.512	0.512	0.512	0.512	0.512	0.512	0.512	1.1887	0.8752	1.1135	1.7028	1.2381	1.3697
3-methyl-2-oxovalerate	15676	LC/MS Neg	100000036	2064.2	129.056	1460-34-0;51829-07-3	47	C00671	HMDB03736	0.4748	0.4748	0.4748	0.9014	0.8347	0.7438	0.4748	1.2527	0.4748	1.6606	0.4748	0.4748	0.5431	0.4962	0.7843	0.4748	0.9287	1	0.4748	0.4748	1.5243	0.4748	0.9009	0.4748	0.4748	0.4748	0.4748	0.4748	0.4748	0.4748	1.5625	1.0764	1.1893	1.3009	1.4873	1.1694
3-methylcytidine	35132	LC/MS Pos Early	100001466	2176	258.108	21028-20-6	159649			4.737	2.0257	2.0455	0.7088	1.1468	0.8167	0.953	0.5897	0.591	0.5345	0.711	0.8064	0.8897	0.9869	0.8079	0.6061	1.0131	1.0652	1.7737	1.6573	1.3845	1.5547	1.5056	1.782	1.5417	1.9639	1.7595	2.146	1.7416	1.8706	0.6938	0.6592	0.783	0.7042	0.8255	0.7746
3-methylglutaconate	38667	LC/MS Polar	100002458	2579.6	143.035	5746-90-7	1551553		HMDB00522	1.4015	0.7079	0.704	0.8754	0.7959	0.9066	0.3888	0.3888	0.4404	0.5797	0.3888	0.3888	1.0883	0.7932	0.7946	0.7517	0.6553	0.897	0.8779	0.8787	1.6292	1.3626	1.2249	1.5542	1.0129	1.061	1.1701	1	0.9527	1.5147	1.7274	1.8244	1.8558	1.9056	2.1205	1.8716
3-methylhistidine	15677	LC/MS Neg	100000042	906.3	168.078	368-16-1	64969	C01152	HMDB00479	2.0454	0.8875	1.7445	0.8733	0.5329	1.0741	0.8867	1	1.0489	1.0401	1.0801	0.5329	1.5784	1.0797	0.7684	0.5945	0.6953	0.8898	0.7561	0.5329	0.7966	0.5329	0.5329	0.5329	0.7781	0.5329	0.5329	0.7269	0.5714	0.7975	2.1852	2.3536	2.3276	2.3724	2.1439	1.8338
3-phosphoglycerate	1414	LC/MS Neg	132	583	184.986	80731-10-8	724	C00597	HMDB00807	7.5156	1.0589	1.8538	1.8888	0.9044	0.5042	0.5796	0.9261	0.5225	2.2817	0.9411	4.4977	0.8814	0.4589	0.5346	0.5912	0.6505	0.7456	72.9078	30.9592	23.1441	19.9884	10.0738	16.0379	55.6078	53.5764	38.7545	40.5389	36.3027	19.9832	0.4616	0.4343	0.3571	0.2732	0.2865	0.2439
3-ureidopropionate	3155	LC/MS Pos Early	1053	875	133.061	462-88-4	111	C02642	HMDB00026	1.6323	0.6475	0.6257	0.9455	0.7902	0.9876	0.435	0.698	0.3813	0.5467	0.5651	0.5614	0.7672	0.6439	0.8123	0.5027	0.8077	0.6516	1.3332	1.0327	1.6955	1.0124	1.185	0.9662	1.3633	1.2668	1.2925	1.851	1.1717	1.4243	2.1093	2.3232	1.7446	2.2369	2.2179	1.8011
4-acetamidobutanoate	1558	LC/MS Pos Early	1113	1350	146.081	3025-96-5	18189	C02946	HMDB03681	1.1889	0.8147	0.7522	0.8239	0.8967	0.7704	0.6103	0.7567	0.5449	0.83	0.6467	0.6345	1.3674	1.0764	1.2225	1.0294	1.1812	1.1053	1.3884	1.1212	1.7088	1.257	1.2968	1.2402	0.8818	0.8172	0.7457	0.9389	0.5308	0.8132	1.3976	0.9706	1.1106	1.3919	1.2994	1.1815
4-guanidinobutanoate	15681	LC/MS Pos Early	100000096	2320	146.092	463-003;463-00-3	500	C01035	HMDB03464	1.6786	1.102	1.1793	1.2988	1.1087	1.2778	1.0856	0.9209	0.7636	0.9136	0.9723	0.9321	1.0624	1.0718	1.0585	0.8978	1.0444	1.0821	0.7187	0.7989	0.9229	0.8141	0.8099	0.987	0.6902	0.8564	0.9605	0.9475	0.8588	0.9853	1.0978	1.027	1.013	1.1355	1.1389	1.039
4-hydroxybutyrate (GHB)	34585	LC/MS Polar	100001507	1765	103.04	502-85-2	10413	C00989	HMDB00710	2.1245	1.5358	1.446	0.3829	1.2379	1.2307	1.5689	0.9747	0.9934	0.6413	1.4852	0.9467	1.3684	1.1894	1.2482	0.7611	1.4478	1.3854	0.5368	0.5068	0.5178	0.4638	0.4346	0.6268	0.2776	0.3303	0.3003	0.4106	0.3163	0.4813	1.249	1.2892	1.427	1.4421	1.0066	1.5187
4-hydroxyglutamate	40499	LC/MS Pos Early	100002544	1141	164.055	2485-33-8	439902	C03079	HMDB01344	2.2726	1.9585	1.7818	2.0174	1.8268	1.8091	1.552	1.1893	1	1.4692	1.0056	1.0684	1.1501	1.6433	1.2433	1.3844	1.2391	1.4647	0.2977	0.3616	0.3871	0.3462	0.4918	0.5239	0.4611	0.3643	0.4977	0.4809	0.5991	0.4017	0.3459	0.2977	0.503	0.3868	0.3214	0.4987
4-imidazoleacetate	32349	LC/MS Pos Early	100001207	2055	127.05	645-65-8	96215	C02835	HMDB02024	1.7317	0.9909	1.2982	0.9468	1.0091	0.8592	1.2787	0.8534	0.8225	0.8748	0.8366	0.7702	0.8029	1.184	1.2737	1.1029	1.2148	1.1852	0.7584	0.7064	0.8609	0.9108	0.9599	0.8873	1.1609	1.0228	0.9267	1.0954	0.975	1.0659	0.8725	1.0735	1.2642	1.2179	1.3287	1.3567
4-methyl-2-oxopentanoate	22116	LC/MS Neg	100000551	2170	129.056	816-66-0	70	C00233	HMDB00695	0.349	0.349	0.349	2.3957	0.6554	1.2769	0.349	0.961	0.3769	0.349	0.349	0.349	1.6749	0.349	0.6625	0.349	0.349	0.5916	0.349	0.349	0.349	0.349	1.1091	0.6847	0.349	0.349	0.349	0.349	0.349	0.349	1.139	1	0.8875	1.2507	2.9698	1.1054
guanosine 5'- monophosphate (5'-GMP)	2849	LC/MS Pos Early	347	800	364.065	1950-12-09	6804	C00144	HMDB01397	0.2087	0.3799	0.3038	1.4322	0.6751	1.7249	1.7173	1.1569	1.1874	3.1136	2.4162	1.4663	0.8797	1.2349	1.0426	1.1913	1.0888	0.9574	0.1428	0.3005	0.5397	0.3325	0.5524	0.5064	0.1068	0.1376	0.1456	0.1227	0.1398	0.2777	1.7865	1.6746	1.6081	1.7174	1.7489	1.6642
5-(galactosylhydroxy)-L-lysine	43582	LC/MS Pos Early	100002462	2755	325.161	32448-36-5				1.6207	1.0302	1.0055	0.9388	1.0329	1.1694	0.6814	0.7925	0.5699	0.8479	0.722	0.7635	0.9767	0.6457	0.8679	0.6184	0.9373	0.832	0.8056	0.7645	1.0345	0.9496	0.8989	1.0383	1.2022	1.2654	1.0834	1.1578	0.9945	1.6069	1.652	1.3337	1.3898	1.4071	1.765	1.3844
5,6-dihydrouracil	1559	LC/MS Neg	1125	1120	113.036	504-07-4	649	C00429	HMDB00076	1.2434	0.7915	0.5194	0.3438	0.3498	0.5545	0.9028	1.2068	1	0.4746	0.7884	0.9922	0.9408	0.3438	0.45	0.449	0.9955	0.5464	1.1278	0.7132	1.1084	1.0539	1.8649	0.9944	1.1234	1.5049	0.9779	1.2082	1.2861	1.4363	1.1915	1.367	1.4682	1.1091	1.1297	2.0781
5-aminovalerate	18319	LC/MS Pos Early	100000454	2220	118.086	660-88-8	138	C00431	HMDB03355	1.9143	1.2706	1.4199	1.2813	1.296	1.1552	1.1974	1.0615	0.7882	1.1528	0.9025	0.849	0.7421	0.735	0.8068	0.6649	0.8076	0.8478	1.0703	1.2693	1.0228	0.9772	0.9199	0.9726	1.0863	1.3549	1.4505	1.277	1.1315	1.323	0.7368	0.7031	0.6991	0.7222	0.759	0.878
5-hydroxyindoleacetate	437	LC/MS Neg	71	1510.2	190.051	54-16-0	1826	C05635	HMDB00763	0.3692	0.7177	0.9511	0.3692	0.4953	0.3692	0.6833	0.3692	0.3692	0.3692	0.3692	0.3692	0.3692	1.107	0.3692	0.8017	0.3692	1.2058	0.3692	1.0124	0.3692	0.8904	0.3692	1.0752	0.3692	0.8861	1.1566	0.3692	0.9876	1.5154	0.3692	1.3816	1.5648	0.3692	0.3692	1.431
5-hydroxylysine	15685	LC/MS Pos Early	100000054	2790	163.108	13204-98-3	1029	C16741	HMDB00450	1.543	0.7987	1.0139	0.7635	0.7268	0.8638	0.9289	1.0728	0.5745	0.9101	0.7637	1.0882	1.0741	0.9966	0.8446	0.889	1.1615	0.7586	0.7562	0.675	0.8775	0.8194	0.8195	1.0034	1.0715	1.1003	1.1197	1.2875	0.9102	1.1019	1.7439	1.7382	1.5788	1.3575	2.1912	1.4404
5-methyltetrahydrofolate (5MeTHF)	18330	LC/MS Neg	1244	1820	458.179	68703-91-3;68792-52-9	146	C00440	HMDB01396	1.3385	0.7962	0.8081	0.7545	1.1052	0.673	0.6879	0.711	0.6582	0.4957	0.7254	0.9047	0.9991	0.9417	1.0315	1.1163	1.1097	1.1218	0.9673	1.0675	0.9448	0.7567	0.8972	0.9082	1.1946	1.2844	0.9079	1.0009	1.3393	1.1374	1.4798	1.421	1.5077	1.1653	1.9562	1.412
5-methylthioadenosine (MTA)	1419	LC/MS Pos Early	212	2752	298.097	2457-80-9	439176	C00170	HMDB01173	1.8714	1.388	1.6581	0.8153	0.947	0.9652	1.6796	1.2168	1.1898	1.0799	1.132	1.0663	1.1048	1.1179	0.8301	0.9194	1.0561	0.9871	0.9185	0.9381	0.8703	0.9276	0.8321	1.0733	0.9769	1.1949	1.0971	0.9616	0.96	1.225	1.0018	0.9746	0.9746	0.8685	1.0382	0.9982
5-methyluridine (ribothymidine)	35136	LC/MS Neg	100001446	1778.1	257.078	1463-10-1	445408		HMDB00884	2.7769	1.0017	0.8841	0.4892	1.0001	0.9999	1.3814	1.5019	1.0361	0.8681	1.2312	1.0345	1.0752	0.7499	1.2958	0.6447	0.9674	1.3883	1.2115	1.073	0.9398	0.9826	1.1666	1.2166	0.8606	0.8797	1.0311	1.0594	0.6963	1.1398	0.4511	0.4504	0.4198	0.3008	0.2644	0.4491
5-oxoproline	1494	LC/MS Neg	1021	738.5	128.035	98-79-3	7405	C01879	HMDB00267	1.9292	1.1341	1.3052	0.8017	0.7673	0.9401	1.2377	1.2226	0.8787	0.7862	1.0144	0.8604	1.1585	0.9435	0.8983	0.7801	1.2108	0.9036	0.92	0.9856	1.1986	0.8474	1.2768	1.2701	0.9148	0.7693	0.8665	0.9397	0.8424	1.0424	1.5307	1.1812	1.3422	1.5158	1.6785	1.3534
5-phosphoribosyl diphosphate (PRPP)	36840	LC/MS Neg	166	570	308.978	108321-05-7	7339	C00119	HMDB00280	1.0851	0.8013	0.5502	1.0946	1.207	0.6485	1.0884	1.3303	1.0793	1.4731	1.4758	1.616	0.5077	0.5526	0.9145	0.8023	0.7103	1	1.0021	0.6372	1.0483	1.141	0.7391	0.6493	1.7071	1.7379	1.2355	1.07	0.834	0.8966	0.1588	0.2265	0.1588	0.1609	0.1588	0.1588
6-phosphogluconate	15442	LC/MS Neg	100000341	583.9	275.017	921-62-0;53411-70-4	91493	C00345	HMDB01316	2.5076	0.6101	0.5894	2.8316	1.0807	0.2703	0.5717	1.6949	0.9193	7.1237	0.461	1.7002	0.3585	0.1647	0.4482	0.3207	0.258	0.6296	3.8842	2.562	3.4637	3.24	1.6503	2.9176	5.251	4.2576	3.5557	2.2531	3.6239	2.6054	0.0753	0.2002	0.1652	0.1153	0.0416	0.3122
7-hydroxycholesterol (alpha or beta)	47890	LC/MS Pos Late	100005999	1930	367.336		107722		HMDB06119	1.6961	1.4629	1.1511	0.0517	0.6908	0.5403	1.3515	1.0359	1.0866	0.1247	0.9641	0.8254	1.787	1.5683	1.7122	1.5018	1.9349	1.812	0.6793	0.6379	0.6665	0.7949	0.6766	0.7168	0.5286	0.5872	0.7051	0.5473	0.5704	0.5524	1.5253	1.6315	2.0196	1.1592	1.5349	1.5287
7-methylguanine	35114	LC/MS Pos Early	100001456	2175	166.072	578-76-7	11361	C02242	HMDB00897	3.6694	1.6618	1.7012	0.3685	1.1423	1.1327	0.675	0.65	0.6658	0.3513	0.7301	0.4697	0.7406	0.4612	0.8123	0.5836	0.6528	0.9946	1.8244	1.4016	1.0809	1.1566	1.1751	1.3026	1.716	1.8483	1.4525	1.7313	1.2294	1.7217	1.0054	0.9776	0.7948	0.9206	0.9574	0.8686
acetylcarnitine (C2)	32198	LC/MS Pos Early	100000802	2282	204.123	5080-50-2	1	C02571	HMDB00201	2.333	1.6885	1.6604	0.9591	1.2718	1.2231	1.5744	1.3176	1.0887	1.2461	1.0909	0.9976	1.2391	1.3095	1.0489	0.9767	1.2394	1.1493	0.6487	0.8177	0.8924	0.8008	0.7845	0.9904	0.5963	0.7204	0.8173	0.7033	0.8656	0.9465	0.9428	1.0039	0.927	1.0024	0.9331	1.077
acetyl CoA	43840	LC/MS Neg	1830	1691	403.556	102029-73-2	444493	C00024	HMDB01206	2.2224	0.9017	2.4972	0.1916	0.8415	1.4314	1.2502	0.9449	0.7016	0.3506	0.7893	0.4786	1.3153	0.9685	1.1343	0.6072	1.2165	1.4231	1.0315	1.5249	1.5226	0.9438	0.7567	0.7844	0.2796	0.1589	0.1589	0.1589	0.2316	0.7162	1.5105	1.8172	2.0018	2.2915	1.2444	1.8402
acetylphosphate	15488	LC/MS Polar	1211	4013.9	138.98	94249-01-1	186	C00227	HMDB01494	0.9807	0.4234	0.3771	0.0499	0.4048	0.0499	0.4984	0.7194	0.6924	1.0809	0.0499	0.0499	0.0499	0.0499	0.0499	0.0499	0.2894	0.3913	5.8611	2.8895	1.9436	1.8741	1.0193	1.6477	5.0301	3.6434	3.2808	2.9407	3.0603	2.1846	0.119	0.1729	0.1667	0.0499	0.0499	0.0499
aconitate [cis or trans]	46173	LC/MS Neg	100001359	580	173.009			C00417	HMDB00072	0.6239	0.4763	0.6263	0.7681	0.6599	0.7239	0.4742	0.5961	0.4058	1.0176	0.3854	0.3795	0.6563	0.5821	0.7108	0.5122	0.672	0.6781	1.0534	1.5082	1.9141	1.4246	1.306	1.6571	1.5055	1.4389	1.8447	1.2197	1.6777	1.8568	1.0516	1.0822	1.1758	0.9824	1.1416	1.2979
Ac-Ser-Asp-Lys-Pro-OH	40707	LC/MS Pos Early	100003761	2426	488.235	127103-11-1	4409396			0.398	0.398	0.398	0.398	0.5955	0.5906	0.398	0.398	0.398	0.398	0.6821	0.398	0.8923	0.5774	0.597	0.5743	0.8147	0.398	1.9117	0.9313	1.6232	1.3206	2.5782	1.0687	2.0045	1.8754	2.3487	2.3567	2.0012	1.5072	1.3093	0.9171	0.6733	0.6341	1.222	0.398
adenine	554	LC/MS Pos Early	880	2221	136.062	73-24-5	190	C00147	HMDB00034	2.2377	1.5397	1.3162	0.9225	0.9845	1.0155	2.2169	1.6169	1.3619	1.6526	1.4664	1.7197	1.4353	1.4556	0.9792	0.9841	1.4052	0.9618	0.9784	0.8319	0.7876	0.7925	0.8553	0.957	0.6861	0.9175	0.8955	0.8082	0.7724	0.7492	1.138	1.2208	1.1758	0.9563	1.2123	1.0856
adenosine	555	LC/MS Pos Early	798	2169	268.104	58-61-7	60961	C00212	HMDB00050	0.2509	0.4356	0.2389	0.7606	0.4594	0.8429	6.7991	4.849	3.5377	3.8479	4.7699	4.3738	4.4068	4.1245	1.8879	2.3834	3.95	1.6449	0.1896	0.2335	0.3298	0.2575	0.3696	0.3119	0.125	0.126	0.1149	0.0925	0.1062	0.1083	1.3922	1.4187	1.7852	1.1571	1.2031	1.3762
adenosine 3',5'-cyclic monophosphate (cAMP)	2831	LC/MS Neg	207	1952.2	328.045	60-92-4	6076	C00575	HMDB00058	1.698	0.7405	0.674	1.6613	0.8073	1.4947	0.8016	1.5849	0.5833	1.5336	1.0495	0.9505	1.2432	0.7125	1.5159	0.6404	1.791	0.6059	1.0963	0.7243	1.3169	0.5532	1.1029	0.6665	1.5642	0.553	0.5133	1.1375	0.4581	0.716	1.3857	1.116	0.7579	1.4853	1.1837	0.8262
adenosine 3',5'-diphosphate	15691	LC/MS Neg	1214	575	426.022	75431-54-8	159296	C00054	HMDB00061	0.2981	0.2981	0.2981	0.2981	0.2981	0.2981	0.2981	0.2981	0.2981	0.2981	0.2981	0.2981	0.2981	0.2981	0.2981	0.2981	0.2981	0.2981	0.8784	0.2981	0.4913	0.2981	0.2981	0.2981	1.1662	1.5982	1.138	1.0548	1	0.4605	0.2981	0.2981	0.2981	0.2981	0.2981	0.2981
adenosine 5'-diphosphoribose (ADP-ribose)	558	LC/MS Neg	215	920	558.064	68414-18-6	192	C00301	HMDB01178	0.4044	0.2326	0.2538	1.3332	1.9067	1.8072	0.3573	1.6367	1.5714	1.871	0.9185	1.7461	0.3329	0.26	1.8316	0.7312	0.5645	1.496	1.8592	2.0782	3.085	1.5873	2.0173	1.696	1.0087	0.8524	0.8915	1.0829	0.7867	0.9913	0.7761	1.0509	0.8011	0.924	0.3951	0.7489
adenylosuccinate	18360	LC/MS Neg	1303	560	230.53	19046-78-7	195	C03794	HMDB00536	0.0605	0.2959	0.1645	2.3444	0.7259	1.7971	1.0816	0.8786	0.9259	2.8624	1.6345	0.488	0.8781	1.1317	1.051	1.6191	1.3787	1	0.0531	0.0811	0.2428	0.1764	0.1647	0.2007	0.0295	0.0295	0.0295	0.0295	0.0295	0.0295	4.5431	3.299	3.6324	4.1238	3.6779	3.6257
adenosine 5'-diphosphate (ADP)	3108	LC/MS Neg	208	680	426.022	20398-34-9	6022	C00008	HMDB01341	1.1895	0.5343	0.5414	8.2463	2.6018	4.9917	0.8649	2.589	2.1939	6.6524	2.5565	3.2641	1.1912	0.5987	3.3156	1.5618	1.7705	1.8372	0.5254	0.29	0.8143	0.2184	0.5492	0.3409	0.3442	0.1701	0.1557	0.3259	0.2103	0.3594	1.258	0.7384	0.4559	1.7573	1.3366	1.1351
adrenoylcarnitine (C22:4)*	57528	LC/MS Pos Late	100015850	1415	476.373					1.551	1.2069	1.1299	1.0962	1.0613	0.9256	1.4157	1.2969	1	1.0417	1.0407	0.7793	0.8578	0.9323	0.7734	0.6867	1.0177	0.6059	0.1363	0.1363	0.1908	0.1363	0.1557	0.1363	0.1363	0.1363	0.1363	0.1363	0.1363	0.1363	0.1363	0.1363	0.1363	0.1363	0.1363	0.1363
AICA ribonucleotide	38325	LC/MS Pos Early	216	797	339.07	3031-94-5	65110	C04677	HMDB01517	0.069	0.069	0.069	0.6262	1	0.7537	0.789	1.3236	1.5983	2.4102	2.2771	3.1484	0.1705	0.0948	0.3314	0.2489	0.1222	0.3292	1.334	0.9749	0.9089	0.9552	1.2619	1.005	1.734	2.0732	2.1135	2.0848	2.0033	1.7432	0.069	0.069	0.069	0.0834	0.069	0.069
alanine	1126	LC/MS Pos Early	811	1700	90.055	56-41-7	5950	C00041	HMDB00161	1.7434	1.09	1.2691	0.9773	1.2307	1.2448	1.167	1.0955	0.8653	0.9328	0.9034	1.0646	1.0448	0.8803	0.911	0.7456	0.811	0.8714	0.9375	0.9713	0.8821	0.9294	0.7967	1.11	0.9619	0.9297	1.0246	0.8627	1.0227	0.9612	1.5802	1.3405	1.5178	1.3629	1.2604	1.4936
alanylleucine	37093	LC/MS Pos Early	100001890	3055	203.139	1638-60-4	259583		HMDB28691	0.7998	0.4439	0.4132	1.1875	1.0045	1.1974	0.2894	0.9752	0.6633	1.4005	0.8917	1.1193	0.8017	0.2894	1.0787	0.2894	0.7406	0.7334	1.3198	0.8895	1.3922	1	1.2592	1.5979	1.6005	1.6999	1.3559	1.3918	1.0514	1.3063	0.2955	0.339	0.4929	0.3523	0.3976	0.2894
allantoin	1107	LC/MS Polar	1002	1672	157.037	97-59-6	204	C02350	HMDB00462	1.4287	0.9953	1.0152	1.0884	1.2866	1.0054	1.0328	0.8971	0.6949	0.7763	0.7135	0.6658	0.9041	0.9302	0.8777	0.8464	0.9072	1.2144	0.7498	0.8685	1.0721	0.991	1.0469	1.2297	0.7358	0.9134	1.0047	0.8298	0.9584	1.0852	1.4981	1.3155	1.5086	1.4493	1.5331	1.6811
alpha-hydroxyisocaproate	22132	LC/MS Neg	100000706	1840	131.071	10303-64-7	83697	C03264	HMDB00746	0.4361	0.4361	0.4361	0.8457	0.4361	0.4361	0.4361	0.4361	0.4361	0.4361	0.4361	0.4361	0.4361	0.8669	1.025	0.4977	0.4361	0.4361	0.4361	0.4361	1.7442	0.652	0.4361	0.4361	0.975	0.4361	0.4361	0.4361	0.4361	0.4361	2.2732	2.0562	1.1815	1.4938	2.3598	0.7539
alpha-hydroxyisovalerate	46537	LC/MS Polar	100001300	1052	117.056	600-37-3	99823		HMDB00407	0.8011	0.5234	0.6525	0.6116	0.9169	0.8978	0.8527	1.174	0.6322	1.2351	0.5856	0.3999	0.9881	1.088	1.21	1.0234	1.1961	1.423	0.7477	0.8975	1.1053	1.0098	0.9902	1.5167	0.5432	0.7905	0.9572	0.848	1.0982	1.0151	1.9548	1.7462	1.5233	1.5337	1.7339	1.2636
alpha-ketoglutarate	528	LC/MS Polar	93	2700	145.014	305-72-6;328-50-7;22202-68-2	51	C00026	HMDB00208	1.6491	1.3258	1.4249	2.1366	1.8218	1.472	1.2731	1.2466	0.9734	1.0946	0.696	0.8533	0.9361	0.9918	1.22	0.9798	0.8865	1.3279	0.6021	0.7151	0.9256	0.8172	0.8238	1.187	0.5132	0.6366	0.6488	0.5696	0.6168	0.922	1.1853	1.0082	1.5113	1.5056	1.6159	1.7648
adenosine 5'-monophosphate (AMP)	32342	LC/MS Pos Early	209	1013	348.07	149022-20-8	6083	C00020	HMDB00045	0.1779	0.2974	0.1969	2.4542	0.9353	2.1995	1.1348	1.0647	1.314	3.916	2.1631	1.1003	0.6678	1.1112	1.2962	1.1892	0.9023	1.1125	0.1499	0.1841	0.3365	0.2035	0.2857	0.2739	0.1193	0.1417	0.1332	0.1457	0.133	0.2224	2.1101	1.7537	1.7079	2.3124	1.9353	2.0074
anserine	15747	LC/MS Pos Early	100000044	2924	241.13	10030-52-1	112072	C01262	HMDB00194	0.2951	0.5255	0.7448	1.6111	0.2951	1.2024	1.4445	1.1314	0.2951	0.2951	0.2951	0.2951	0.4005	0.5063	0.2951	0.8396	0.2951	0.2951	0.5832	0.2951	0.9484	0.2951	0.9858	0.8403	1.0142	0.7074	2.0227	0.8751	0.2951	0.2951	1.9811	1.4876	1.6787	1.9187	1.8335	1.5623
arabitol/xylitol	48885	LC/MS Polar	100006430	1932.4	151.061		6912	C01904		1.6386	0.8605	1.0602	1.0095	0.9905	0.8892	1.0231	1.0838	0.6954	0.7483	0.7481	0.7822	0.8196	0.736	0.817	0.7666	0.8696	0.9571	1.1064	1.1337	1.3035	1.2729	1.2651	1.3208	1.3079	1.4499	1.408	1.2491	1.2802	1.4192	0.7545	0.8424	0.9003	0.7944	0.8666	1.0508
arabonate/xylonate	48255	LC/MS Polar	100006115	2664.6	165.04					0.9581	1.1325	0.8074	0.9611	1.1246	1.125	1.5132	1.3567	0.9924	1.3267	0.6236	0.6186	0.8036	1.2272	0.8404	0.7218	0.9292	1.1447	0.8166	1.2047	1.1092	1.4421	0.9232	1.3074	0.6186	1.0022	0.7383	0.6186	0.8333	1.2605	0.929	1.3969	1.2089	0.8654	0.9978	1.023
arachidate (20:0)	1118	LC/MS Neg	893	6295	311.296	506-30-9	10467	C06425	HMDB02212	1.2213	0.7207	1.196	0.5875	1.0486	0.6873	0.8948	0.99	0.8342	0.711	0.7684	0.9123	0.7911	0.7964	0.8548	0.6612	1.0597	0.7076	2.1165	2.1437	2.198	1.6509	1.214	1.8106	2.2433	4.2007	1.8307	1.9164	2.3902	1.9537	0.8869	0.9959	1.1841	1.0041	0.9014	0.983
arachidonate (20:4n6)	1110	LC/MS Neg	229	5535	303.233	506-32-1	444899	C00219	HMDB01043	0.647	0.4993	1.0001	0.5284	0.5264	0.4046	1.4853	0.6173	0.4759	1.0033	0.9507	1.0173	1.0753	0.9554	0.4308	0.4993	0.9609	0.4532	6.0029	3.1981	3.6777	4.5617	3.4107	3.5224	19.3164	35.0555	12.5402	12.6182	13.3154	9.2428	0.5921	0.9999	1.2266	0.4997	0.6262	0.4618
arachidonoyl ethanolamide	32463	LC/MS Pos Late	1488	1535	348.29	94421-68-8	5281969	C11695	HMDB04080	0.8912	0.4593	0.4593	0.4593	0.7198	0.5774	0.8782	0.7839	0.9346	0.4593	1.0407	1.4367	0.7432	0.8867	0.4593	0.6231	0.9889	1.0326	0.4593	0.9103	1.439	1.2598	1.2238	1.6618	1.5612	1.2367	1.5011	1.2194	1.1868	1.9989	1	0.9978	0.7915	0.997	1.4122	1.2188
arachidonoylcarnitine (C20:4)	57518	LC/MS Pos Late	100015837	1353	448.342					2.8124	2.6459	1.9102	1.644	2.4377	1.7283	2.3886	2.0312	1.866	2.0283	2.2672	1.4783	1.4146	1.8421	1.6352	1.5373	1.5025	1.3667	0.3679	0.4231	0.4976	0.5169	0.6333	0.566	0.3172	0.3108	0.3994	0.4146	0.3164	0.5022	0.4098	0.5153	0.3787	0.3108	0.351	0.2618
arachidoyl ethanolamide (20:0)*	57532	LC/MS Pos Late	100015853	1941	356.352		3787294			1.0246	0.712	0.6869	0.6206	0.6917	0.6214	0.7438	0.5632	0.6214	0.7018	0.6606	0.6469	0.486	0.5087	0.4567	0.4656	0.4833	0.5946	1.2755	1.4463	1.3475	1.3215	1.2067	1.4281	1.6061	1.5961	1.557	1.5173	1.2739	1.567	1.0456	1.213	1.1579	0.9754	1.0274	1.0793
arachidoylcarnitine (C20)*	57513	LC/MS Pos Late	100015833	1512	456.405				HMDB06460	1.5136	1.1413	0.9979	0.8287	0.9624	0.7329	1.4421	0.9459	0.9462	0.9876	0.9007	1.0053	0.6903	0.9046	0.7511	0.734	0.8052	0.7083	1.6176	1.4092	1.1674	1.2765	1.0404	1.4257	2.0218	2.1459	1.8372	2.1136	1.7261	2.4769	0.9183	1.1696	1.0021	0.9628	0.877	0.8543
arginine	1638	LC/MS Pos Early	231	2825	175.119	1119-34-2	232	C00062	HMDB00517	1.3142	0.9305	0.8891	0.6644	1.0725	0.9642	1.2212	0.981	0.9062	0.8443	0.971	0.983	0.906	0.8609	0.8691	0.7977	0.8355	0.9493	1.1624	1.0706	1.071	1.017	0.9249	1.1042	1.1862	1.3176	1.2319	1.1243	1.1725	1.2853	0.9713	1.0358	1.0766	0.9285	1.0193	1.1216
argininosuccinate	15497	LC/MS Pos Early	232	2745	291.13	156637-58-0	828	C03406	HMDB00052	1.3835	0.8977	0.9591	0.6547	0.997	0.9122	0.9866	0.7481	0.626	0.6908	0.68	0.5697	0.8675	0.9187	0.8707	0.8815	0.8489	1.046	0.9311	0.9531	1.003	1.1032	1.2171	1.2785	1.037	1.1425	1.1324	1.1118	1.12	1.6433	1.9424	1.9106	2.2694	2.0685	2.153	2.3258
asparagine	512	LC/MS Pos Early	917	1225	133.061	70-47-3	6267	C00152	HMDB00168	1.7328	1.1128	1.1746	1.1272	1.4591	1.5203	1.146	1.0477	0.7969	0.9076	0.9744	1.0668	0.8998	0.8192	0.8709	0.7223	0.8637	0.8467	1.0813	0.9024	0.9582	0.9475	1.0256	1.0501	1.0712	1.1072	1.0604	1.0649	0.9741	1.1388	0.964	0.9377	0.9076	0.9029	0.9457	1.0473
aspartate	443	LC/MS Pos Early	234	1165	134.045	56-84-8	5960	C00049	HMDB00191	1.8833	1.3855	1.3802	0.9334	1.1367	1.2524	1.4358	1.1514	0.904	0.9247	1.0104	0.8735	1.1556	1.1599	1.0354	0.9706	1.1371	1.0951	0.8332	0.8171	0.7631	0.8588	0.937	0.9039	0.7416	0.917	0.8768	0.8552	0.7967	0.9315	1.101	0.9896	1.0865	1.0439	1.1523	1.2224
azelate (nonanedioate)	18362	LC/MS Polar	2029	2520	187.098	123-99-9	2266	C08261	HMDB00784	1.7928	1.1151	1.2679	0.5452	0.753	1.579	1.5687	1.3157	0.8327	0.5452	1.0188	0.5452	0.9328	0.5767	0.5452	0.7186	0.8	1.1414	0.9659	1.3179	1.2103	0.5452	0.5452	0.5452	0.8138	0.9827	0.888	0.5452	0.6892	0.705	0.9517	1	1.7063	1.1138	1.3278	1.5399
behenoyl dihydrosphingomyelin (d18:0/22:0)*	57331	LC/MS Pos Late	100009026	3150	789.684				HMDB12091	2.3641	1.4395	1.4002	0.9257	1.2767	0.9973	1.6626	1.1445	1.1347	1.0027	1.0374	0.9597	0.9007	1.5129	1.1252	1.3124	1.7068	1.2265	0.5779	0.3741	0.3597	0.4708	0.36	0.5418	0.8703	0.892	0.8695	0.5738	0.6399	0.671	1.027	1.5762	1.1505	1.1749	0.7127	0.8298
behenoyl sphingomyelin (d18:1/22:0)*	48492	LC/MS Pos Late	100006294	3083	787.669				HMDB12103	1.1229	0.7283	0.7197	0.5584	0.6746	0.5883	1.1952	0.9921	0.9553	0.9147	0.9092	0.8955	0.9849	1.1169	0.9947	1.0053	1.2319	1.0429	1.3139	1.0845	1.0561	1.0766	0.9546	1.2418	1.4227	1.5001	1.4121	1.1446	1.1882	1.2493	0.9691	1.1002	0.9836	0.9521	0.7974	0.8375
behenoylcarnitine (C22)*	57514	LC/MS Pos Late	100015832	1561	484.436					1.3011	0.9991	1.0368	0.8438	0.9314	0.6779	1.0009	0.7208	0.8638	0.9197	0.7994	0.7387	0.5749	0.6843	0.6349	0.6349	0.6458	0.7227	1.6022	1.1412	1.1656	1.1723	1.1947	1.5332	2.9158	3.0977	2.6504	2.013	2.3679	2.9893	0.9416	1.5299	1.0264	0.9759	0.9395	1.0252
benzoate	15778	LC/MS Neg	100000008	1750	121.029	65-85-0	243	C00180	HMDB01870	1.0951	1.1203	1.0174	1.2107	0.8584	0.8671	1.1628	0.8829	0.8893	1.5666	2.1361	1.1205	3.4957	0.8594	0.8067	0.6953	1.0233	0.82	0.8918	1.255	0.9544	0.9626	0.7904	1.0809	0.8238	1.0585	1.1944	3.3973	1.0172	0.8496	0.984	0.6875	1.016	0.8456	0.8337	1.1451
beta-alanine	55	LC/MS Pos Early	244	1905	90.055	56-41-7;107-95-9	239	C00099	HMDB00056	2.2384	1.1599	1.2376	1.3254	1.226	1.646	1.1004	1.1996	0.8084	1.1041	1.0009	0.9991	1.3054	1.0462	1.1003	0.9219	1.2398	1.0193	0.63	0.5258	0.7392	0.5147	0.7558	0.5924	0.6409	0.5464	0.6208	0.723	0.6051	0.7316	1.1934	0.8805	0.7795	1.0086	1.0385	0.7153
beta-citrylglutamate	54923	LC/MS Neg	100003271	530	320.062	73590-26-8	72715786	C20775		1.202	0.7755	0.8797	0.6936	0.883	0.8458	1.0471	1.059	0.855	0.8458	0.8627	0.6355	1.0538	0.9444	1.0326	0.8803	1.1241	1.0908	0.914	1.0417	1.1164	0.8759	0.9635	0.9674	0.8862	1.0473	1.1357	0.94	0.9361	1.1301	1.9222	2.0381	2.2902	1.8299	2.0932	2.1158
beta-guanidinopropanoate	35101	LC/MS Pos Early	100001411	2145	132.077	353-09-3	67701	C03065	HMDB13222	3.0029	2.2223	2.4124	1.8136	1.8722	1.6813	1.4653	0.9915	0.8605	1.1526	1.0085	0.7624	1.2769	1.3663	1.7063	1.0963	1.169	1.5244	0.5438	0.3818	0.4822	0.8086	0.4561	0.8407	0.3572	0.5293	0.5545	0.5637	0.4503	1.1102	0.8478	1.2234	0.5626	1.0571	0.8797	0.9777
beta-hydroxyisovalerate	12129	LC/MS Polar	1442	1149.8	117.056	625-08-1	69362		HMDB00754	0.8302	0.7276	0.7677	0.7635	1.617	1.5022	1.1932	1.762	1.9068	4.2167	0.8584	0.7074	0.93	0.7222	0.8967	0.8164	1.2598	1.5822	0.9604	0.9327	1.0022	1.5781	1.1466	2.0052	0.7802	1.361	1.4004	1.114	1.1836	1.525	1.7266	0.8161	0.9346	0.8806	0.8683	0.9978
betaine	3141	LC/MS Pos Early	799	1064	118.086	107-43-7	247	C00719	HMDB00043	1.5431	1.0134	1.0868	1.0172	0.9975	0.9593	1.131	1.0519	0.8399	1.0025	0.8856	0.8836	0.8914	0.895	0.8038	0.7571	0.8061	0.88	0.8452	0.9455	0.893	0.8546	0.808	0.9489	0.9451	1.0668	1.2685	1.0354	1.0262	1.1484	1.1235	1.1064	1.0695	1.1051	1.1005	1.1507
bilirubin (Z,Z)	43807	LC/MS Pos Late	1090	1840	585.271	635-65-4	5280352	C00486	HMDB00054	0.694	0.694	1.0495	1.1062	1.0369	0.7397	0.8655	0.694	0.694	3.6256	1.5622	1.1867	0.694	1.0401	0.8135	0.694	0.694	0.8216	0.9795	0.694	1.0987	1.0476	0.7902	1.007	0.694	1.2524	0.9854	0.8114	0.694	1.3437	0.993	0.7252	0.694	0.694	0.901	0.694
butyrylcarnitine (C4)	32412	LC/MS Pos Early	100001054	2860	232.154	25576-40-3	439829	C02862	HMDB02013	1.7516	1.1772	1.2373	1.771	1.4358	1.4589	1.7899	1.6106	1.2625	1.8133	1.2857	1.1666	1.2238	1.3187	1.2759	1.2579	1.1099	1.4591	0.3219	0.4404	0.4526	0.4244	0.4791	0.611	0.412	0.439	0.4826	0.4462	0.5411	0.5393	0.7445	0.7485	0.7636	0.8536	0.7881	0.8901
caprate (10:0)	1642	LC/MS Neg	888	5090.7	171.139	112-37-8	2969	C01571	HMDB00511	1.5154	0.8358	0.9889	0.9991	1.0009	1.1726	0.9285	0.921	1.0611	1.0882	0.8748	1.8688	0.9347	0.7209	1.0186	1.1671	1.232	1.2166	0.9346	1.3378	1.1051	0.9181	0.9049	1.0935	1.8052	1.4647	0.9439	0.9375	1.5114	0.9462	0.9817	0.9718	1.2467	0.9194	1.4579	0.9965
caprylate (8:0)	32492	LC/MS Neg	932	4362	143.108	124-07-2	379	C06423	HMDB00482	0.746	1.1061	0.5052	0.5052	0.8048	1.8359	1.4307	0.5052	0.5052	0.7912	0.5052	0.6726	0.5052	1.3985	0.5052	0.5052	0.5052	1.5017	0.5052	1.4065	0.5052	0.9629	0.5052	0.5052	0.5052	0.5052	0.5052	0.7014	0.5052	0.5052	0.9331	1.6318	1.2229	0.7945	1.1539	1
carboxyethyl-GABA	40007	LC/MS Pos Early	100003260	2085	176.092	1986-03-02	2572		HMDB02201	1.7512	1.2382	1.1936	1.3554	1.0438	1.1554	0.8936	1.2863	0.7116	1.0999	0.8809	0.4616	1.0222	0.6336	0.9108	0.5727	0.7965	0.9456	1.3107	1.0665	1.3213	0.9196	0.9929	1.0071	0.958	0.9423	1.2876	0.9783	1.0847	1.0558	1.0617	0.9657	0.9676	1.0263	0.8164	0.8463
carnitine	15500	LC/MS Pos Early	100000007	1978	162.112	461-05-2	10917	C00318	HMDB00062	1.6517	1.1997	1.1171	2.1066	1.7544	1.7219	1.3519	1.2635	1.1695	1.5308	1.2516	1.2568	1.0304	1.0447	1.0944	1.0238	1.0176	1.2472	0.6353	0.5398	0.533	0.5916	0.6053	0.5833	0.8461	0.9824	0.9551	0.938	0.8751	0.9618	0.6416	0.7078	0.7987	0.7035	0.7507	0.8471
carnosine	1768	LC/MS Pos Early	249	2942	227.114	305-84-0	439224	C00386	HMDB00033	1.2532	0.8957	0.911	0.981	1.0548	1.0498	1.1358	0.9971	0.8638	1.0385	0.9335	0.8924	0.8757	0.9915	0.8832	0.7981	0.8815	0.9576	0.7514	0.8577	0.9208	0.8775	0.9087	1.0542	1.0029	1.1997	1.2016	1.1345	1.1516	1.4862	1.4859	1.4791	1.5361	1.4098	1.4964	1.6178
cytidine 5'-diphosphocholine	34418	LC/MS Pos Early	1220	725	489.115	33818-15-4	13804	C00307	HMDB01413	2.0411	1.1805	1.6371	0.8624	1.8981	1.5465	1.4498	1.3958	1.3551	1.011	1.4118	1.2237	1.0869	0.9386	1.2422	0.922	1.0855	1.1771	0.8809	0.9351	1.0271	0.989	1.1595	1.0925	0.6294	0.7949	0.5188	0.8105	0.5248	0.878	0.8762	0.7491	0.8013	0.9066	0.9227	0.8754
cytidine-5'-diphosphoethanolamine	34410	LC/MS Pos Early	100001407	707	447.068	72842-05-8	123727	C00570	HMDB01564	1.1962	0.5956	0.6905	0.5176	0.6361	0.6293	1.2452	0.9293	0.9356	0.5788	0.6717	0.6797	0.8771	0.7819	0.6674	0.5351	0.8107	0.6837	1.1097	0.9927	0.9729	1.075	1.0073	1.0297	1.4812	1.6804	1.5583	1.4624	1.4437	1.7708	1.56	1.3127	1.2718	1.2204	1.3563	1.3095
ceramide (d16:1/24:1, d18:1/22:1)*	57437	LC/MS Pos Late	100015727	3850	620.598					1.7379	0.5841	0.611	0.8067	0.7222	0.971	1.4698	1.4591	1.2089	1.3285	1.4175	1.3339	1.4265	1.276	1.3171	1.0513	1.7413	1.0869	0.1024	0.4882	0.6381	0.4948	0.0722	0.5416	1.3316	1.029	1.0666	0.0862	0.4051	0.3792	1.0322	0.8601	0.8851	1.1021	0.9419	0.7969
ceramide (d18:1/14:0, d16:1/16:0)*	57432	LC/MS Pos Late	100015735	2477	510.488					2.2157	1.4175	1.3462	0.9816	1.1459	1.3553	1.2421	1.3865	1.0741	1.087	1.2385	1.3445	1.3402	1.0116	1.088	0.8671	1.3265	1.0427	1.0483	0.8862	0.8979	0.7774	0.762	0.8212	1.0279	0.8953	0.9884	0.8303	0.7862	0.8375	0.7286	0.7236	0.7538	0.7567	0.8548	0.7631
ceramide (d18:1/17:0, d17:1/18:0)*	57434	LC/MS Pos Late	100015737	3055	552.535					1.576	1.0795	0.8589	0.6717	0.7849	0.8339	1.3989	1.2577	1.1571	0.9895	0.9767	1.0007	1.1735	1.1772	1.1598	1.1582	1.5677	1.072	0.9542	0.7344	0.8314	0.7488	0.8426	0.9993	1.2513	1.0663	1.0085	0.7745	0.7749	0.7101	1.0472	1.2523	1.245	0.9844	0.872	0.9888
ceramide (d18:1/20:0, d16:1/22:0, d20:1/18:0)*	57440	LC/MS Pos Late	100015755	3920	594.582					1.5848	1.1788	0.7931	0.6265	0.7361	0.7546	1.4268	1.1406	1.187	0.7959	0.7776	0.2428	0.9847	1.3959	0.9149	1.1862	1.4303	1.0693	1.0153	0.802	0.7655	0.8129	0.7006	1.1085	1.3823	1.4094	1.1886	0.9606	1.2311	1.1175	0.8052	1.0254	1.1683	0.9452	0.6635	0.6162
cerotoylcarnitine (C26)*	57516	LC/MS Pos Late	100015835	1649	540.499				HMDB06347	1.9612	1.6444	1.4822	1.1134	1.4573	0.9749	1.7546	1.0519	0.8532	1.0251	1.0655	0.6521	0.4342	0.725	0.7406	0.6535	0.7185	0.4625	0.8672	0.4342	0.4342	0.5634	0.4342	0.8735	2.5849	2.2454	1.742	1.7445	1.5017	2.0841	0.8471	1.262	0.8081	0.8629	0.4342	0.5649
C-glycosyltryptophan	48782	LC/MS Pos Early	100006379	2685	367.15	180509-18-6	10981970			0.9791	0.6309	0.6577	0.7798	0.7323	0.7238	0.6242	0.7109	0.5796	0.5718	0.57	0.6195	0.705	0.5683	0.555	0.5321	0.7949	0.6101	1.0209	1.0485	1.1745	1.2838	1.2205	1.2187	1.2751	1.589	1.5627	1.3585	1.407	1.6205	1.7454	1.708	1.6882	1.6808	1.8214	2.0819
cholesterol	63	LC/MS Pos Late	266	2707	369.352	57-88-5	11025495	C00187	HMDB00067	1.5356	1.0062	1.0337	0.8885	1.1518	0.9194	1.1568	1.0447	1.0981	1.0507	0.8494	0.9085	0.8786	0.9279	1.0943	0.8143	1.2164	1.0805	0.9453	1.0513	0.8457	0.9413	0.9532	1.2461	1.1473	1.1611	1.213	0.9786	0.9938	1.0726	0.8236	0.8827	1.018	0.8176	0.75	0.8
choline	15506	LC/MS Pos Early	1256	1961	104.107	67-48-1	305	C00114	HMDB00097	1.721	1.2441	1.3309	0.5978	0.8491	0.8099	1.3955	1.0298	0.9215	0.7565	0.8923	0.8859	0.9783	0.9349	0.7316	0.7108	0.8901	0.8223	1.357	1.6279	1.4987	1.407	1.3168	1.6433	1.102	1.2197	1.2254	1.0876	1.2032	1.3171	1.0045	0.9955	0.9221	0.8287	0.9578	0.8034
cis-4-decenoylcarnitine (C10:1)	38178	LC/MS Pos Late	100002259	1057	314.233	98930-66-6				1.8924	1.6554	1.5063	1.171	1.584	2.3998	0.7311	0.8155	0.5239	0.7868	0.8257	0.3497	1.42	1.7028	1.8165	1.502	1.6168	1.8013	0.3497	0.3497	0.3497	0.3497	0.3497	0.3497	0.3497	0.3497	0.3497	0.3497	0.3497	0.3497	0.6812	0.5707	0.7095	0.7611	0.829	0.7079
citrate	1564	LC/MS Neg	1124	582	191.02	77-92-9	311	C00158	HMDB00094	0.8724	0.64	0.7648	0.8021	0.6916	0.8698	0.6678	0.6623	0.518	0.9195	0.5802	0.5302	0.8093	0.7796	0.7868	0.7061	0.9992	0.8779	1.0008	1.3029	1.8713	1.3885	1.19	1.5136	1.3349	1.3839	1.4697	1.1713	1.3914	1.6229	1.0936	1.1347	1.2319	1.0565	1.3586	1.4093
citrulline	2132	LC/MS Pos Early	391	1520	176.103	372-75-8	9750	C00327	HMDB00904	1.2596	0.9936	1.0064	0.9396	0.9054	0.9791	1.5593	1.1692	0.9596	1.1281	1.1815	1.0344	1.1152	1.1029	1.1048	0.8481	0.9618	1.1466	0.4672	0.6439	0.5965	0.6207	0.692	0.8536	0.7223	0.8749	0.8897	0.9877	0.9334	1.3954	1.6442	1.6283	1.6664	1.7337	1.7521	1.6812
cytidine 5'-monophosphate (5'-CMP)	2372	LC/MS Pos Early	282	835	324.059	63-37-6	6131	C00055	HMDB00095	1.1825	0.8457	0.9107	1.1483	0.8257	1.0504	1.5851	1.0097	0.8775	1.7773	1.351	0.9234	1.0373	1.1582	0.8634	0.8468	1.1057	0.8147	0.5435	0.7456	0.7583	0.7238	0.8935	0.9	0.8991	0.9903	0.971	0.9061	1.0231	1.0968	1.4165	1.3454	1.3565	1.3775	1.7228	1.2399
coenzyme A	46322	LC/MS Neg	270	1448	382.55	85-61-0;18439-24-2	317	C00010	HMDB01423	2.1571	0.5251	0.8971	1.9896	0.6431	1.47	0.9155	1.5688	0.6529	1.8526	1.9569	1.8577	1.6833	0.7399	1.0845	0.5995	1.651	0.7157	1.2024	0.652	1.3723	0.618	1.2319	0.7193	1.3738	0.7082	0.6135	1.2732	0.6906	0.8448	1.6393	0.7725	0.7391	1.3924	1.7962	0.7367
creatine	27718	LC/MS Pos Early	1221	1947	132.077	57-00-1	586	C00300	HMDB00064	1.6233	0.9148	0.921	1.1302	0.9948	1.1392	1.1568	1.2237	0.8824	1.2367	1.0888	1.0497	1.1326	0.9735	1.0686	0.8767	1.1517	1.0063	0.5639	0.4448	0.5487	0.4872	0.5469	0.5082	0.5276	0.5272	0.5515	0.5577	0.4799	0.5448	1.1609	1.0148	1.0052	1.1674	1.1953	1.0404
creatine phosphate	33951	LC/MS Polar	100000112	3831	210.029	922-32-7	587	C02305	HMDB01511	0.6646	0.6646	0.6646	0.7002	0.6646	0.6646	0.6646	0.6646	0.6646	0.6646	0.6646	0.6646	0.6646	0.6646	0.6646	0.6646	0.6646	0.8575	0.6646	0.6646	0.6646	0.6646	0.6646	0.6646	0.6646	0.6646	0.6646	0.6646	0.6646	0.6646	1.0284	1	0.7313	1.0805	1.6043	1.0056
creatinine	513	LC/MS Pos Early	275	2055	114.066	60-27-5	588	C00791	HMDB00562	1.4843	0.8907	0.8222	0.8474	0.807	0.7556	1.2888	1.015	0.7751	1.1025	0.9213	0.9569	1.023	1.1031	1.0572	0.9493	1.2138	1.1796	1.0768	0.8968	1.1319	0.983	0.985	1.0657	0.6715	0.7835	0.903	0.8459	0.8514	0.8986	1.3211	1.3254	1.3698	1.3449	1.394	1.491
cystathionine	15705	LC/MS Pos Early	310	2270	223.075	535-34-2	439258	C02291	HMDB00099	2.5271	1.8766	1.7796	1.6462	1.5871	1.671	2.5401	2.1506	1.6511	2.1955	1.9763	1.9981	1.2982	0.9864	1.0136	1.1585	1.4544	1.3159	0.1136	0.1136	0.1221	0.1136	0.1252	0.1831	0.322	0.3996	0.4225	0.2653	0.3241	0.3105	0.1818	0.1504	0.2172	0.2007	0.1546	0.2002
cysteine	1868	LC/MS Pos Early	800	1488	122.027	52-90-4;56-89-3	5862	C00097	HMDB00574	1.4307	0.9276	1.0041	0.1534	0.5598	0.6513	1.3548	1.1366	0.9959	0.489	1.2239	1.1908	0.9254	0.7589	0.7649	0.6362	0.8604	0.6812	1.0266	1.0702	1.0661	1.0548	1.1688	1.2115	1.3531	1.4112	1.4206	1.2657	1.341	1.7476	0.6151	0.5501	0.5125	0.5243	0.6415	0.5003
cysteine sulfinic acid	37443	LC/MS Pos Early	100002113	597	154.017	207121-48-0	109	C00606	HMDB00996	1.2104	0.5649	0.7352	0.3693	0.417	1.2912	1.2255	1.2073	0.9693	0.3693	1.105	0.7362	1.7062	1.2564	1.348	1.0184	2.2957	0.7018	0.7507	0.9493	0.3693	0.3693	1.1047	0.5081	1.0235	0.6252	0.9226	1.4422	0.3693	0.9541	1.2043	0.855	1.0504	1.3499	0.9816	0.6802
cysteine-glutathione disulfide	35159	LC/MS Pos Early	100001437	2465	427.095	13081-14-6	4247235		HMDB00656	1.9286	1.341	1.2044	0.1151	0.6888	0.6271	1.5553	1.4357	1.5607	0.378	1.4701	1.3601	1.3751	1.0857	1.2032	1.0273	1.6277	1.2417	0.2009	0.2199	0.545	1.0387	0.9047	0.9151	0.1882	0.2044	0.3702	0.1721	0.2407	0.206	0.9759	1.0963	1.1394	0.9187	1.0241	0.8349
cysteinylglycine	35637	LC/MS Pos Early	278	2132	179.048	19246-18-5	439498	C01419	HMDB00078	1.912	1.262	1.3331	1.0045	1.3296	1.249	2.9706	2.4453	2.257	1.8554	2.7246	2.5247	1.8466	1.6275	1.6693	1.5054	1.9363	1.903	0.2578	0.3417	0.7075	0.9786	0.9064	0.9955	0.3031	0.3554	0.7772	0.2871	0.3749	0.3539	0.8157	0.7588	0.744	0.798	0.8165	0.9915
cystine	56	LC/MS Polar	279	3424	239.017	56-89-3	67678	C00491	HMDB00192	1.4304	0.9499	1.1395	0.0832	0.3209	0.4606	1	1.1351	1.0134	0.0832	1.1328	0.9439	0.8526	0.4947	0.583	0.3516	0.8351	0.4112	1.6431	2.1636	1.7257	1.5721	2.144	2.0751	2.5628	2.507	2.441	2.1542	2.4954	3.0067	0.4033	0.4273	0.3889	0.3837	0.5573	0.2631
cytidine	514	LC/MS Pos Early	827	2124	244.093	65-46-3	6175	C00475	HMDB00089	2.1775	1.5467	1.7704	1.2817	0.8302	0.9251	2.4721	1.2355	0.7697	1.8614	1.6931	1.3504	3.4016	2.8288	1.4095	1.4374	3.1358	1.1377	0.7349	0.5925	0.6092	0.7649	0.8849	0.6395	0.8883	1.0684	1.0316	0.9684	0.9671	1.0858	0.9047	0.8794	0.8686	0.9275	0.9476	0.9608
cytidine 5'-monophospho-N-acetylneuraminic acid	36831	LC/MS Polar	1223	3900	613.14	3063-71-6	448209	C00128	HMDB01176	1.6814	1.0629	1.098	1.2875	0.9918	0.7738	0.7132	1.129	0.9083	1.0642	0.9813	0.8786	0.9044	0.5932	0.6086	0.7238	1.0041	0.8945	0.7339	0.9407	0.9056	0.7672	0.9942	0.9959	1.302	1.198	1.181	1.1183	1.1701	1.2361	1.1157	0.9736	1.122	1.1835	1.2076	1.036
cytidine diphosphate	2841	LC/MS Neg	280	580	402.011	34393-59-4	6132	C00112	HMDB01546	0.673	0.7435	0.9845	2.9283	0.897	1.2087	1.3887	1.1708	1.1168	2.735	1.0267	1.497	0.9265	0.9664	1.0155	1.2843	1.2102	1.0764	0.3501	0.3501	0.3501	0.3501	0.3501	0.3501	0.3501	0.3501	0.3501	0.3501	0.3501	0.3501	0.4888	0.473	0.3501	0.5599	0.5691	0.6452
2'-deoxycytidine 5'-monophosphate	533	LC/MS Pos Early	298	975	308.064	1032-65-1	13945	C00239	HMDB01202	1.4855	1.1859	1.3366	1.5045	1.0676	1.2736	1.5826	1.2258	0.882	1.2456	1.5743	1.2501	1.0634	1.3258	0.9839	0.9144	0.9984	0.9426	0.56	0.6619	0.5661	0.6908	0.9734	1.2216	0.5492	0.746	0.7962	1.0016	1.0449	1.2612	0.4865	0.3493	0.3438	0.4561	0.3438	0.3438
decanoylcarnitine (C10)	33941	LC/MS Pos Late	100001251	1130	316.248	1492-27-9	10245190		HMDB00651	1.2662	1.033	0.8011	1.9632	1.7664	2.0129	0.7236	0.4862	0.4862	0.4862	0.4862	0.4862	0.4862	0.4862	1	0.7658	0.4862	1.1203	0.4862	0.4862	0.4862	0.4862	0.4862	0.4862	0.4862	0.4862	0.4862	0.4862	0.4862	0.4862	0.6548	0.6279	0.627	1.1664	1.1401	0.9169
deoxycarnitine	36747	LC/MS Pos Early	100001662	2052	146.118	6249-56-5	134	C01181	HMDB01161	2.0497	1.3294	1.354	1.4001	1.398	1.4507	1.3585	1.2516	1.0192	1.2495	1.1239	1.0981	1.1134	1.0302	1.0519	0.9461	1.0671	1.0816	0.6553	0.6407	0.7587	0.695	0.7708	0.7668	0.8041	0.9057	0.9737	0.914	0.8275	1.0121	0.9693	0.9492	0.985	0.9729	0.9745	0.9879
dihomo-linolenate (20:3n3 or n6)	35718	LC/MS Neg	100001739	5596	305.249	17046-59-2	5280581	C03242	HMDB02925	0.9684	0.5714	0.8965	0.6738	0.5555	0.476	1.2701	0.9368	0.7809	1.4805	1.0835	1.0316	0.9355	0.7643	0.6844	0.4844	0.9148	0.2832	8.3838	5.4379	4.813	6.1486	4.2966	5.6723	17.0343	30.9139	11.7557	13.3335	9.6975	8.733	0.7908	1.3804	1.6829	0.7758	0.9116	0.7088
dihomo-linolenoylcarnitine (20:3n3 or 6)*	57521	LC/MS Pos Late	100015840	1392	450.358					2.7798	2.545	2.1415	1.5639	1.839	1.5606	2.2064	1.0597	1.5741	0.9403	1.0962	0.9305	1.5299	1.8815	1.7036	1.5066	2.0806	1.5843	0.2048	0.2851	0.2826	0.1855	0.2755	0.3558	0.1126	0.1126	0.1126	0.205	0.1126	0.2489	0.1126	0.6264	0.5407	0.4454	0.4257	0.4114
dihomo-linoleoylcarnitine (C20:2)*	57520	LC/MS Pos Late	100015839	1436	452.373					3.3783	2.7706	2.7875	1.1833	1.6627	1.5287	2.0089	1.3001	1.3219	0.8803	1.4285	1.1308	1.4247	1.6024	1.2712	1.2274	1.7467	1.2132	0.2385	0.2785	0.3264	0.2463	0.2944	0.2849	0.1819	0.1773	0.2275	0.2933	0.1891	0.2106	0.8951	1.0062	0.8946	0.7504	0.9938	0.6267
dihydroxyacetone phosphate (DHAP)	15522	LC/MS Pos Early	309	539	171.005	102783-56-2	668	C00111	HMDB01473	0.6757	0.3038	0.3033	0.7987	0.4362	0.3444	0.3943	0.4753	0.4328	0.7647	0.2792	0.4265	0.4813	0.6432	0.6349	0.521	0.6364	0.6868	2.6952	2.0869	2.0316	1.6081	1.2013	1.6505	2.6368	2.97	2.5288	2.7924	2.763	1.9383	2.386	2.5268	2.4469	1.8365	2.0922	1.4513
dimethylarginine (SDMA + ADMA)	36808	LC/MS Pos Early	100001810	2850	203.15	102783-24-4	123831	C03626	HMDB01539	1.4655	1.1467	1.3216	0.4467	1.119	1.1596	0.8662	0.6513	0.7302	0.4646	0.9025	0.9311	0.8274	0.7925	0.6759	0.6523	0.7658	0.756	0.9873	0.9068	0.9238	1.0099	0.8523	1.0555	1.3857	1.6443	1.3881	1.3004	1.3407	1.5555	1.1517	1.1864	1.1474	0.9901	1.1859	1.1397
dimethylglycine	5086	LC/MS Pos Early	806	1104	104.071	1118-68-9	673	C01026	HMDB00092	1.4439	0.9961	1.0834	1.2003	0.8231	0.8177	1.241	1.0334	0.7965	0.9652	0.7967	0.8962	0.9188	0.8556	1.1105	1.0039	1.0781	0.915	0.6992	0.7736	1.0163	0.8207	0.7669	1.3077	0.9783	0.7177	1.1359	1.1958	0.9238	0.9798	1.2134	1.1781	1.3216	1.2038	1.2918	1.183
docosadienoate (22:2n6)	32415	LC/MS Neg	100001182	6034	335.296	7370-49-2	5282807	C16533	HMDB61714	1.2788	0.7619	1.2373	0.7435	1.3396	0.8687	0.766	0.9133	0.8559	0.6636	0.7286	0.9313	1.0205	0.8335	1.0581	0.8729	1.1782	0.9795	1.0891	1.1801	1.0597	0.9681	0.8546	0.8923	2.1994	3.7318	1.4178	1.4186	1.6934	1.4757	0.8319	1.2303	1.6417	0.9229	0.8885	1.1343
docosahexaenoate (DHA; 22:6n3)	44675	LC/MS Neg	100000665	5525	327.233	6217-54-5	445580	C06429	HMDB02183	0.6134	0.6214	1.2682	0.4631	0.6547	0.4748	1.4398	0.8828	0.5848	0.9603	1.0982	1.4761	1.0397	0.8727	0.46	0.5542	1.1166	0.4566	3.6265	2.5877	3.1314	3.6001	2.2925	2.8518	9.6107	18.1492	6.0739	6.4134	5.8509	5.0216	0.511	0.7335	0.9216	0.4357	0.6399	0.3615
docosapentaenoate (n3 DPA; 22:5n3)	32504	LC/MS Neg	100001181	5571	329.249	2234-74-4	6441454	C16513	HMDB06528	0.7769	0.7807	1.3335	0.7224	0.6602	0.3616	1.4261	1.0158	0.6087	1.3124	0.9451	1.1868	0.8925	0.9338	0.5878	0.5771	0.9842	0.4353	5.0477	3.5679	4.9714	4.3632	2.9907	4.0869	8.7422	20.163	8.1881	7.5492	6.9128	5.9608	0.4632	0.9294	1.2639	0.3921	0.5702	0.4397
docosapentaenoate (n6 DPA; 22:5n6)	37478	LC/MS Neg	100001580	5624.5	329.249	25182-74-5	6441454	C16513	HMDB01976	0.1804	1.2726	1.6215	0.5988	0.4487	0.3169	1.5486	1	0.5324	0.7388	0.7818	0.5461	0.9166	1.2548	0.6191	0.6229	0.644	0.6487	3.5558	3.5132	2.6361	3.6756	2.1023	3.4776	6.3403	16.7497	7.7282	4.9051	4.8601	3.6704	0.353	0.7564	1.1194	0.386	0.1804	0.5593
docosatrienoate (22:3n3)	32417	LC/MS Neg	100001195	5823	333.28	59708-86-0	5312556	C16534	HMDB02823	1.4165	0.3102	0.7288	0.9706	1.0056	0.1686	0.6168	0.9944	0.3856	0.9673	1.0486	1.0314	0.7501	0.3567	0.6049	0.6798	1.1242	0.7939	3.207	1.5061	3.0961	2.0588	2.4829	2.2676	4.1315	6.5134	2.8503	3.3774	1.7295	2.319	0.4591	0.4513	1.1849	0.4443	0.4137	0.4417
docosatrienoate (22:3n6)*	57467	LC/MS Neg	100015762	5850	333.28					0.9888	0.9961	1.4343	0.8748	1.3527	0.5651	0.8428	0.7291	0.5966	0.9394	0.5779	0.7771	1.3524	1.2274	1.3611	1.2696	1.8176	1.3938	0.9572	0.9924	1.0972	1.2723	0.6909	1.0039	2.0842	5.6799	2.5649	1.811	1.9309	1.7424	0.3456	0.7166	1.0183	0.3093	0.382	0.4988
docosatrienoylcarnitine (C22:3)*	57527	LC/MS Pos Late	100015849	1460	478.389					3.4483	3.1473	2.776	0.8157	1.2337	1.0867	1.795	0.8473	1.0071	0.4786	1.262	0.7656	1.5241	1.8473	1.1144	0.9828	2.0682	0.9929	0.3076	0.3076	0.3076	0.3076	0.3076	0.3076	0.3076	0.3076	0.3076	0.3076	0.3076	0.3076	0.3973	0.5779	0.5339	0.3652	0.5409	0.3076
eicosanoylsphingosine (d20:1)*	57597	LC/MS Pos Late	100015870	1443	328.321					1.5299	1.0996	0.9039	0.6753	0.8242	0.8428	1.3036	1.0045	0.9879	0.9687	1.0708	0.9628	1.0416	1.1412	1.0372	0.939	1.2853	0.9346	0.8454	0.6378	0.7329	0.666	0.7508	0.8081	1.1624	1.1344	1.1352	1.097	0.9111	0.9916	1.0837	1.3398	1.2426	1.0389	1.0379	0.9955
eicosapentaenoate (EPA; 20:5n3)	18467	LC/MS Neg	2050	5450	301.217	10-2005-9;10417-94-4	446284	C06428	HMDB01999	0.195	0.195	0.195	0.195	0.1991	0.195	1.0711	0.195	0.195	0.4629	0.3533	0.5665	0.5147	0.5595	0.195	0.2677	0.9289	0.195	4.137	2.6131	2.5078	2.8737	2.4109	2.3893	9.6106	18.7338	4.6588	6.4815	4.8672	5.5242	0.339	0.5988	0.8082	0.195	0.2707	0.195
eicosenoate (20:1)	33587	LC/MS Neg	100001335	5950	309.28		5282768	C16526	HMDB02231	1.225	0.7445	0.7005	0.6814	0.6975	0.6518	0.7659	0.8937	0.7402	0.6093	0.7107	0.9437	0.9058	0.7969	0.4654	0.688	1.0716	0.9019	1.4724	1.6698	1.6221	1.3738	1.1779	1.2606	1.9489	4.7562	1.9578	2.0194	1.9278	1.9803	1.0563	1.6337	2.0492	0.7825	0.594	1.3245
eicosenoylcarnitine (C20:1)*	57519	LC/MS Pos Late	100015838	1484	454.389					3.5273	2.9314	3.2265	1.0472	1.3899	1.3169	1.5838	1.0894	0.9424	0.676	1.1228	0.8214	1.1079	1.3357	0.9747	0.9233	1.3091	0.9872	0.6215	0.6159	0.521	0.5235	0.5914	0.7151	0.876	0.766	0.739	0.9726	0.7951	1.0128	1.3876	1.6325	1.1825	1.2314	1.6513	0.8966
ergothioneine	37459	LC/MS Pos Early	100002154	850	230.096	58511-63-0	3032311	C05570	HMDB03045	1.9093	1.2584	1.1417	1.2538	1.1247	1.3058	1.2767	1.0762	0.7987	1.0928	1.2847	0.9629	1.152	1.0506	1.0594	0.8292	1.106	0.9565	0.7814	0.7874	1.006	0.8186	1.2495	0.9667	0.6102	0.6874	0.7683	0.8852	0.6635	0.8808	1.0145	0.8964	0.898	0.994	1.0942	0.9927
erucate (22:1n9)	1552	LC/MS Neg	1087	6355.6	337.311	112-86-7	5281116	C08316	HMDB02068	0.0764	1	1.7938	0.0666	1.7063	0.0162	1.0667	0.0162	1.0956	0.0693	0.0433	0.1095	0.0181	1.1484	0.0249	0.9919	0.0162	1.2097	0.2705	2.3086	0.124	1.8617	0.0162	1.9172	0.23	6.4839	2.3702	0.0581	2.8674	2.5904	0.0237	2.3805	2.9421	0.054	0.0316	2.2842
erucoylcarnitine (C22:1)*	57525	LC/MS Pos Late	100015841	1535	482.42					2.3666	1.5744	1.7015	0.554	0.7476	0.5829	1.1162	0.6029	0.5078	0.5632	0.4719	0.4905	0.6613	0.8084	0.8107	0.7744	0.9083	0.7977	0.4719	0.4988	0.4719	0.4719	0.4719	0.4719	1.2929	1.4751	1.1142	1.8381	1.1956	1.5243	1.3433	1.3988	1.2573	1	1.3878	1.0504
erythritol	20699	LC/MS Polar	100000846	1491	167.056	149-32-6	222285	C00503	HMDB02994	1.7853	1.0973	1.1649	1.1645	1.2957	1.3999	0.9215	0.7407	0.9159	0.8288	0.6393	0.7568	1.0314	0.9568	0.9237	0.9063	0.9556	1.438	0.9672	0.9048	1.1533	1.1203	0.9612	1.0974	0.6399	0.901	0.9686	0.6602	1.0689	0.8062	1.309	1.2406	1.4673	1.2508	1.2927	1.5738
erythronate*	42420	LC/MS Polar	100001320	2186	135.03	88759-55-1	2781043		HMDB00613	1.959	1.2457	1.3065	1.4006	1.4514	1.2513	0.9561	0.9057	0.6407	0.6596	0.6647	0.569	0.6811	0.8425	0.7557	0.7143	0.7866	0.9102	1.0058	1.0445	1.1428	1.2295	1.2115	1.2985	0.722	0.9374	0.9942	0.8487	0.8402	0.9466	1.517	1.4183	1.6361	1.4451	1.5871	1.9563
ethylmalonate	15765	LC/MS Polar	2054	2785	131.035	601-75-2	11756		HMDB00622	1.6476	1.0182	1.0655	1.1608	1.1787	1.0761	1.1427	1.0506	0.7653	0.8245	0.733	0.6712	0.9567	1.0396	0.9994	1.0006	0.9202	1.1737	0.7195	0.8287	0.9001	0.8712	0.8965	1.0132	0.7613	0.9534	1.0149	0.6927	0.8028	0.8689	1.1559	0.9794	1.3605	1.2093	1.2512	1.5098
flavin adenine dinucleotide (FAD)	2134	LC/MS Neg	327	2425	784.15	146-14-5;84366-81-4	643975	C00016	HMDB01248	1.4092	0.8166	0.8883	0.7177	0.8147	1.0592	1.0094	1.0971	0.9004	1.0492	0.997	0.797	1.0825	0.8113	1.0912	0.6618	1.1445	0.7577	1.1075	0.952	1.003	0.7945	0.9697	0.9233	1.0906	0.9769	0.9932	1.1083	0.8291	1.1077	1.1129	1.2071	1.1344	1.0667	1.0357	0.9492
fructose	577	LC/MS Polar	878	2022.2	179.056	57-48-7	5984	C00095	HMDB00660	1.3477	0.5609	0.5911	1.0082	0.8717	0.6845	1.4361	1.4799	0.9918	1.7181	0.9366	1.5421	0.7098	0.7022	0.7265	0.7523	0.7051	0.9255	3.5334	2.6679	4.0642	3.0143	1.7793	2.4875	3.6633	4.0159	3.8255	3.1438	3.7976	3.0731	0.3873	0.4613	0.5469	0.3808	0.3788	0.539
fumarate	1643	LC/MS Polar	330	3084	115.004	100-17-8	444972	C00122	HMDB00134	1.5726	0.9656	0.923	1.0049	0.9656	0.8778	1.1082	0.9763	0.7367	0.9744	0.7486	0.7343	0.7835	0.7867	0.7968	0.8039	0.9808	0.9555	1.2115	1.1371	1.1846	1.1725	1.2828	1.3491	0.9951	1.0321	1.0236	0.9905	0.9617	1.1354	1.0704	1.0801	1.22	1.152	1.1041	1.2752
galactitol (dulcitol)	1117	LC/MS Polar	1003	2309.7	181.072	608-66-2	11850	C01697	HMDB00107	2.4782	1.4971	1.6951	1.6812	1.8842	1.5402	1.5305	2.2234	1.0252	2.0668	1.6766	1.6975	1.2508	0.7967	1.0113	0.7529	1.2291	1.0668	0.5746	0.465	0.5877	0.3777	0.6913	0.4733	0.6134	0.3686	0.5617	0.6938	0.3928	0.4663	0.8982	0.6507	0.8649	1.2226	1.0559	0.9887
galactonate	27719	LC/MS Polar	100001026	3085	195.051	299-28-5	128869	C00880	HMDB00565	1.607	1.1273	1.2291	1.0516	1.1399	1.3746	0.6127	0.6743	0.5652	0.7264	0.4932	0.3941	0.9951	0.9044	0.946	0.8227	0.8128	0.9414	0.8901	1.3991	1.2775	1.0049	1.415	1.4978	0.6877	0.7978	0.9144	0.7749	0.8344	1.2037	1.8052	1.7443	1.9083	1.711	1.8607	1.9709
galactose 1-phosphate	15706	LC/MS Polar	100000300	4552	259.022	19046-60-7	123912	C00446	HMDB00645	0.6717	0.3536	0.2133	1.9666	1.7676	1.1262	0.6131	1.2099	0.8537	2.724	0.6706	1.05	0.4622	0.3127	1.0401	0.586	0.4348	1.0845	1.2746	1.2122	1.2371	1.1244	0.9545	1.2489	1.6727	1.1351	1.1636	0.9599	1.095	1.0712	0.1995	0.1496	0.1984	0.1441	0.1999	0.4218
galactosylglycerol*	57345	LC/MS Polar	100003064	2518	299.098	16232-91-0	16048618	C05401	HMDB06790	0.5772	0.5772	0.5772	0.5772	0.5772	0.5772	0.5772	0.5772	0.5772	0.5772	0.5772	0.5772	0.5772	0.5772	0.5772	0.5772	0.5772	0.5772	0.5772	0.8656	1.0826	0.9917	0.9058	1.0058	0.8441	0.7653	0.9942	0.7526	0.7744	1.208	2.0661	1.9448	2.2951	2.2684	2.2557	2.2992
galacturonate 1-phosphate	38588	LC/MS Neg	100002678	580	273.002	103192-54-7	440203	C04037		2.5513	1.5723	1.7215	1.115	1.0948	1.222	1.1071	0.9979	0.8785	0.9222	0.9075	0.8062	0.8771	0.6959	0.7452	0.737	1.0108	0.7592	1.4106	1.3624	1.1449	0.8959	0.9131	1.0021	1.8534	1.8164	1.3711	1.4397	1.4892	1.4324	0.5327	0.4968	0.4554	0.4586	0.5428	0.407
gamma-glutamyl-2-aminobutyrate	37092	LC/MS Pos Early	100001502	2380	233.113	16869-42-4				1.451	0.9246	1.0517	0.9785	0.9316	1.0146	1.3579	1.1392	0.8952	1.1247	1.043	1.0245	1.1058	1.0941	1.0182	0.9766	1.0445	1.0986	0.5077	0.5823	0.6447	0.5909	0.656	0.7196	0.8271	0.7077	0.7575	0.732	0.788	0.9193	1.1048	1.0526	1.0521	1.0183	1.1013	0.9854
gamma-glutamylalanine	37063	LC/MS Pos Early	100001843	1986	219.098	5875-41-2	440103		HMDB29142	2.3015	1.0108	1.625	0.6446	0.5421	1.0857	1.4413	1.338	1.0622	1.384	1.1766	1.2789	1.6404	0.9435	1	0.3706	1.6832	0.5697	0.5046	0.2761	0.7851	0.5843	0.9894	0.5605	0.1707	0.1707	0.8348	0.2902	0.4652	0.2885	3.0773	1.6619	1.5625	2.2261	2.7312	0.9217
gamma-glutamyl-alpha-lysine	55015	LC/MS Pos Early	100010901	2784	276.155		65254			1.4243	0.8633	1.0369	0.4519	0.5818	0.5614	1.0298	0.7534	0.71	0.6106	0.8071	0.7626	0.9768	0.758	0.7952	0.78	1.0232	0.6879	0.7163	0.8892	0.8617	0.7813	1.0296	1.0368	1.0386	1.2164	1.3019	1.3204	1.1316	1.6265	1.3295	1.0794	1.2954	1.2918	1.8384	1.2432
gamma-glutamylcysteine	1778	LC/MS Pos Early	1036	2118	251.07	636-58-8	842	C00669	HMDB01049	0.9134	1.1334	1.3708	1.0674	0.9805	1.1427	2.2944	1.8347	1.4613	0.7625	1.7861	1.559	1.5625	1.4332	0.7552	1.1935	1.6769	1.3305	0.3874	0.5351	0.3594	0.647	0.4482	0.8089	0.3133	0.7654	0.9599	0.6534	0.6676	0.865	0.7691	1.0195	1.1717	1.0473	0.7213	1.1101
gamma-glutamyl-epsilon-lysine	33934	LC/MS Pos Early	100001262	2717	276.155	17105-15-6	7015685		HMDB03869	1.8682	1.3514	1.3231	1.1257	1.273	1.2682	0.7177	0.6215	0.6282	0.6792	0.7045	0.5883	1.0683	1.0093	0.9907	0.8385	1.1653	0.9445	0.9676	0.9859	1.0766	1.0128	0.9677	1.126	0.6771	0.8267	0.7651	0.7385	0.6825	0.8615	3.6904	3.6593	3.5548	3.3494	3.8803	3.2292
gamma-glutamylglutamate	36738	LC/MS Pos Early	331	1775	277.103	1116-22-9	92865	C05282	HMDB11737	1.6173	1.9568	1.5924	1.0616	0.7022	1.0422	2.2747	1.1997	1.2916	1.3057	1.4357	0.9642	1.1198	1.7536	0.9214	1.0358	1.68	1.4137	0.1204	0.2539	0.2666	0.2965	0.3095	0.3851	0.1049	0.2381	0.3451	0.19	0.392	0.3464	0.7017	0.8782	1.2849	1.1358	1.3995	0.8569
gamma-glutamylglutamine	2730	LC/MS Pos Early	1140	1430	276.119	10148-81-9	150914	C05283	HMDB11738	2.282	1.6055	1.3555	0.8402	0.6591	1.0351	3.9261	2.3582	1.8378	2.3064	2.8746	1.8685	2.2413	2.7776	1.7611	1.7802	4.042	2.3542	0.2249	0.3492	0.7084	0.8161	1.56	1.031	0.1132	0.2711	0.9416	0.2138	0.7014	0.4245	0.4723	0.6083	0.7542	0.8384	0.969	0.6955
gamma-glutamylglycine	33949	LC/MS Pos Early	100001294	1535	205.082	1948-29-4	165527		HMDB11667	2.0368	1.3615	1.5227	0.4832	0.6046	0.7734	1.156	0.9554	0.8926	0.7557	1.0446	0.8197	0.9498	0.8891	0.6779	0.6183	1.0501	0.7541	0.6893	0.7791	0.9123	0.8528	1.0944	1.1895	0.7987	0.9326	1.1059	1.1378	1.2307	1.3361	1.5121	1.2172	1.2722	1.3593	1.7904	1.1167
gamma-glutamylhistidine	18245	LC/MS Pos Early	1235	2740	285.119	37460-15-4	7017195			1.3635	0.9577	1.3737	0.2403	0.526	0.5483	1.3262	0.9758	0.9523	0.5154	0.9908	0.8869	1.0868	0.9564	0.7451	0.6982	1.0092	0.7744	0.7405	0.8711	0.7862	0.8455	0.9782	1.1663	1.0348	1.181	1.1921	1.1122	1.1896	1.7779	1.4083	1.332	1.3363	1.2048	1.6057	1.1155
gamma-glutamylisoleucine*	34456	LC/MS Pos Early	100001485	2940	261.144		14253342		HMDB11170	1.5927	1.0609	1.2269	1.2068	1.0871	1.2897	1.4038	1.2547	0.9757	1.272	1.1029	1.0217	1.0553	1.2694	0.9783	0.9624	1.0621	1.0504	0.7227	0.9072	0.9727	0.918	1.1212	1.2777	0.7952	0.9357	0.9571	0.9258	0.9615	1.0612	0.8533	0.767	0.8614	0.808	0.9224	0.8204
gamma-glutamylleucine	18369	LC/MS Pos Early	1268	2991	261.144	2566-39-4	151023		HMDB11171	1.5156	1.0233	1.2804	0.7918	0.8915	0.9067	1.5517	1.225	1.0805	1.1429	1.0979	1.0005	1.1099	1.0632	0.8852	0.9202	0.9818	1.1063	0.6744	0.7693	0.8456	0.9395	0.9995	1.3206	0.7616	0.9316	1.0165	0.8796	1.0162	1.2375	1.0088	0.9049	0.8933	0.901	1.0914	0.8677
gamma-glutamylmethionine	44872	LC/MS Pos Early	100001313	2640	279.101	17663-87-5	7009567		HMDB29155	1.6333	1.0953	1.3551	0.4292	0.6329	0.8044	1.5693	1.2995	1.0841	1.2013	1.1834	1.0524	1.3145	1.0739	0.9476	0.7895	1.218	0.8836	0.4452	0.5371	0.6561	0.6651	0.7711	0.8308	0.4515	0.6553	0.8339	0.5024	0.7885	0.8021	2.3042	1.7683	1.8076	1.9725	2.9599	1.542
gamma-glutamylphenylalanine	33422	LC/MS Pos Early	100000491	2992	295.129	7432-24-8	111299		HMDB00594	1.5712	1.0776	1.413	0.888	0.878	1.0114	1.4218	1.1274	0.9677	1.068	1.1489	0.9708	1.0235	0.9886	0.8043	0.846	0.8786	0.9607	0.7768	0.9788	0.9567	0.922	1.1538	1.5144	0.9737	1.0687	1.1076	1.0354	1.0327	1.4024	1.0734	0.9653	0.8427	0.882	1.0855	0.8446
gamma-glutamylthreonine	33364	LC/MS Pos Early	100001314	1750	249.108	5652-48-2	76078708		HMDB29159	1.7285	1.3405	1.2287	0.6369	0.6462	1.0451	2.3809	1.6264	1.1833	1.5976	2.1306	1.8183	0.8767	1.0649	0.6448	0.6244	0.9501	0.6893	0.7286	0.6089	0.7509	0.6834	1.0832	0.8169	0.8006	0.8944	0.895	1.2186	0.9549	1.1119	1.4412	1.0524	0.8507	1.1196	1.4973	0.7865
gamma-glutamyltryptophan	33947	LC/MS Pos Early	100001295	2975	334.14	66471-20-3	3989307		HMDB29160	1.8693	1.2933	1.1773	0.9472	1.1284	0.7906	0.9445	1.2673	0.7829	0.8991	0.9727	0.6327	0.9403	0.5969	0.6298	0.6817	0.8182	0.5284	0.6177	1.2837	0.9871	1.0698	1.0129	1.269	1.2651	1.2181	1.1756	1.3065	1.0852	1.3266	1.1151	0.6271	0.7437	1.1882	1.2391	0.8256
gamma-glutamyltyrosine	2734	LC/MS Neg	1102	1240	309.109	7432-23-7	94340		HMDB11741	2.072	1.063	1.2076	0.5859	0.6646	1.2049	1.021	1.3903	0.7295	0.9443	1.0586	0.7392	1.0968	0.7381	1.0893	0.4404	1.1104	0.7946	0.776	1.0839	1.1509	0.6857	1.1375	1.1379	0.7083	0.615	0.9005	0.979	0.6344	1.1386	1.1466	1.0522	0.951	1.232	0.9437	0.6904
gamma-glutamylvaline	43829	LC/MS Pos Early	100001126	2700	247.129	2746-34-1	7015683		HMDB11172	1.827	1.2025	1.3601	1.3058	1.2216	1.3544	1.3613	1.3001	1.0314	1.0951	1.1736	0.9079	1.3801	1.357	1.0032	1.1068	0.9968	1.2849	0.5954	0.8329	0.8546	0.9424	0.8403	1.1508	0.6766	0.9194	0.7675	0.6706	0.8969	1.0556	0.8615	0.7633	0.8785	0.8119	0.928	0.9295
gluconate	587	LC/MS Polar	338	2922	195.051	527-07-1	10690	C00257	HMDB00625	0.6825	1.0098	0.0736	1.1821	1.386	0.6988	0.8105	2.2177	1.1192	2.0649	0.5066	0.5416	0.1022	0.0736	0.8503	0.3798	0.0736	1.1803	0.9029	0.9598	1.0781	1.3325	0.8742	1.6448	2.6048	2.0173	1.9456	0.9902	2.3563	1.7885	0.0736	0.0736	0.0899	0.0736	0.0736	0.3036
glucose	20488	LC/MS Polar	572	2342	179.056	50-99-7	79025	C00031	HMDB00122	1.2704	0.5795	0.8541	0.8171	1	0.8053	1.2036	1.3942	0.5239	1.4805	1.0307	0.3253	0.9905	0.6522	0.9313	0.3253	0.9407	0.6658	5.2521	3.6001	2.9588	3.3288	2.1152	2.8957	7.03	6.2496	5.8665	5.7512	5.5176	3.9541	0.6671	0.7401	0.8242	0.7922	0.6593	0.7625
glucose 6-phosphate	31260	LC/MS Polar	291	4537	259.022	103192-55-8	5958	C00668	HMDB01401	1.9151	0.5017	0.6279	2.2245	1.2084	0.6269	0.6501	2.0877	0.7916	6.014	0.5543	1.4085	0.4411	0.3141	0.7217	0.423	0.3735	0.753	4.0064	4.372	4.3019	3.9229	3.2646	4.2923	5.8891	3.6971	4.1333	3.47	4.4765	4.3533	0.1684	0.1794	0.1507	0.1473	0.1221	0.3726
glucuronate	15443	LC/MS Polar	100000257	3233.3	193.035	207300-70-7	444791	C00191	HMDB00127	1.8848	1.2231	1.1525	0.5715	0.9839	1.3599	0.9166	1.1961	0.7683	0.7182	0.7192	0.7584	1.0962	0.8024	1.1404	0.7796	1.0059	0.9582	0.9391	1.006	0.8705	0.6943	0.9598	0.8436	1.6222	1.268	1.1363	1.0345	0.9704	1.2549	1.0868	0.8734	1.0717	0.9941	1.0794	1.0333
glutamate	57	LC/MS Pos Early	561	1500	148.06	56-86-0	611	C00025	HMDB00148	1.4682	1.0324	0.9823	0.9755	1.0415	1.0501	1.3785	1.2814	1.0198	1.0859	1.1	1.0624	0.9244	0.9391	0.918	0.8714	0.994	1.006	0.891	0.9319	0.9267	0.9355	0.9483	1.0852	0.9774	1.1445	1.2038	1.0331	1.1408	1.1876	0.7669	0.7928	0.8865	0.8636	0.9251	1.0775
glutamate, gamma-methyl ester	33487	LC/MS Pos Early	100001103	2170	162.076	1499-55-4	68662		HMDB61715	1.8666	1.2455	1.07	1.53	1.6343	1.5023	1.1894	1.7669	1.4153	2.1449	1.2068	1.4691	1.2542	1.0609	1.4045	1.3465	1.241	1.4145	0.4694	0.4685	0.619	0.6973	0.7109	0.9391	0.4132	0.5053	0.5547	0.4666	0.4782	0.7176	0.6481	0.8412	0.7831	0.6854	0.6909	0.8806
glutamine	53	LC/MS Pos Early	563	1291	147.076	56-85-9	5961	C00064	HMDB00641	1.5809	0.9975	0.9988	1.0464	0.9417	0.906	2.0595	1.6947	1.2693	1.5541	1.3367	1.1563	1.2997	1.3477	1.3146	1.327	1.5693	1.6187	0.6552	0.6262	0.7184	0.8148	0.8591	1.0164	0.6772	0.9192	1.0964	0.8381	1.0012	1.0403	0.3187	0.3962	0.5043	0.5018	0.459	0.7589
glutarate (pentanedioate)	396	LC/MS Polar	339	2900	131.035	110-94-1	743	C00489	HMDB00661	2.3226	1.5483	1.4347	1.0027	1.4101	1.4076	1.1967	0.9973	0.9184	0.6024	1.0384	0.9333	1.2205	0.9308	1.026	0.8351	1.3517	1.0937	0.7882	0.8241	0.8371	0.8053	0.8607	0.8774	0.7587	0.7347	0.6288	0.6521	0.5035	0.6726	2.0012	1.9729	2.1583	2.0316	1.9009	2.5376
glutathione, oxidized (GSSG)	27727	LC/MS Pos Early	448	2667	613.159	103239-24-3	65359	C00127	HMDB03337	1.0452	0.6927	0.607	1.0393	0.9701	0.9693	1.1583	1.2407	1.0299	1.118	0.9432	0.9104	1.3728	1.2074	1.4528	1.2672	1.4516	1.6238	0.0144	0.0144	0.0144	0.0755	0.0515	0.0508	0.0144	0.0144	0.0144	0.0144	0.0144	0.0144	0.9192	0.823	1.0699	0.9059	0.842	1.0964
glutathione, reduced (GSH)	2127	LC/MS Pos Early	496	2000	308.091	70-18-8	124886	C00051	HMDB00125	2.1299	0.6573	0.7851	2.398	1.0635	1.9079	1.5507	2.2139	1.0158	3.6522	1.9303	1.7104	1.7352	0.9842	1.7016	1.0353	1.8554	1.0643	0.0169	0.0126	0.0511	0.0781	0.1511	0.0714	0.0193	0.0105	0.0209	0.0152	0.0103	0.0134	1.0991	0.528	0.6162	1.0423	1.0627	0.7692
glycerate	1572	LC/MS Polar	1052	2070.4	105.019	600-19-1	752	C00258	HMDB00139	1.5089	0.9505	0.9878	0.4874	1.2023	0.8092	0.9147	1.0204	0.9306	0.5425	0.9742	1.1303	0.6646	0.5847	1.0122	0.8026	0.6701	1.3726	6.8689	3.9735	4.4446	3.7364	2.1217	3.3465	5.0021	4.0821	3.3509	2.9617	3.3685	2.4059	0.4811	0.4675	0.4488	0.5017	0.4345	0.7052
glycerol	15122	LC/MS Neg	1254	758	91.0401	56-81-5	753	C00116	HMDB00131	1.3513	1.1717	0.8306	0.7116	0.874	1.1319	1.1126	1.2214	0.9481	0.9947	1.3012	0.3231	1.4684	0.9042	0.7893	0.5789	0.6586	0.7758	0.7577	1.0907	0.8359	0.8651	1.3572	1.164	1.0894	1.0793	1.0053	1.2362	1.0669	1.5868	1.3205	0.863	0.9425	0.9206	0.43	1.141
glycerol 3-phosphate	43847	LC/MS Pos Early	100000258	580	173.021	29849-82-9	754	C00093	HMDB00126	1.6962	0.9335	0.9547	2.0915	0.7688	0.8561	0.9891	0.956	0.7058	4.4111	0.8027	0.8821	1.299	1.0109	0.7111	0.6378	1.0886	0.7373	4.6392	2.9095	1.6294	1.876	1.6324	2.1502	5.7317	5.1658	5.2096	4.2896	5.9956	2.6431	0.8054	0.7814	0.9122	0.8495	0.8857	0.601
glycerophosphoethanolamine	37455	LC/MS Polar	100001620	3075	214.049	33049-08-0	123874	C01233	HMDB00114	1.5506	0.9946	1.1151	1.2152	1.2506	1.1943	1.0253	1.0222	0.669	0.8414	0.7595	0.8015	0.8674	0.7398	0.8187	0.7372	0.8116	0.8264	1.5487	1.9716	2.1519	1.7134	1.9847	2.1976	1.0653	1.146	1.0054	0.9711	1.14	1.3165	0.7257	0.6523	0.6747	0.7184	0.7835	0.692
glycerophosphoglycerol	48857	LC/MS Polar	100001619	2430	245.043		439964	C03274		1.6334	1.0099	1.1437	1.0757	1.2648	1.0409	1.0055	0.9304	0.6064	0.6744	0.6778	0.6464	0.8746	0.9671	0.9098	0.8221	0.8275	1.0589	0.8381	0.9945	1.1791	1.0819	1.0982	1.1822	0.6168	0.7221	0.7561	0.6787	0.6694	0.9019	1.0725	1.1156	1.1623	1.1189	1.2335	1.2002
glycerophosphoinositol*	47155	LC/MS Polar	100001621	3850	333.059	16824-65-0	167572			1.5736	0.8951	0.9885	1.0115	0.8338	1.0201	0.8923	1.1139	0.6867	0.8694	0.8369	0.8157	1.0532	0.6831	0.9109	0.6392	0.9289	0.6973	0.9489	1.178	1.2252	0.8692	1.3407	1.1831	1.1993	0.9254	0.9529	1.0224	1.0306	1.0972	1.4628	0.9804	1.1899	1.3739	1.6349	1.2166
glycerophosphorylcholine (GPC)	15990	LC/MS Pos Early	100000269	672	258.11	28319-77-9	71920	C00670	HMDB00086	1.9858	1.3707	1.3789	1.4288	1.4198	1.5591	1.3164	1.2521	0.9984	1.2918	1.13	1.2347	1.0016	0.8692	0.8367	0.761	0.9232	0.901	1.565	1.9512	1.7314	1.5149	1.6433	2.0818	0.827	0.8469	0.8065	0.7518	0.8718	0.8479	0.5914	0.5444	0.5103	0.5572	0.5119	0.5297
glycerophosphoserine*	57404	LC/MS Pos Early	100015666	577	260.053		3081457			1.7208	1.1653	1.0841	1.157	1.1696	1.4566	0.9875	1.0097	0.9987	0.8617	0.9256	1.0013	1.3213	1.1401	1.133	1.0261	1.2145	1.1406	1.045	1.0698	0.9301	0.8624	1.0746	1.1298	0.7934	0.8377	0.869	0.6803	0.8574	0.7946	0.9793	0.8974	0.9087	0.9052	0.8559	0.9557
glycine	58	LC/MS Pos Early	340	1375	76.0393	56-40-6	750	C00037	HMDB00123	1.6397	1.107	1.0088	0.7646	0.8555	0.9912	1.1288	1.0804	0.8885	0.81	0.9628	0.9476	0.9677	0.8966	0.856	0.7825	0.8932	0.8804	0.8629	0.9142	0.9357	0.8933	0.9637	1.0895	1.0475	1.04	1.1674	1.0135	1.0669	1.1262	1.4672	1.0562	1.3208	1.2901	1.4565	1.353
glycosyl ceramide (d18:1/20:0, d16:1/22:0)*	57595	LC/MS Pos Late	100015882	3414	756.635					1.7527	1.0008	1.0762	0.7814	0.9972	0.8256	0.6562	0.538	0.504	0.4443	0.4554	0.4548	0.6144	0.9036	0.7037	0.8056	0.8715	0.7574	1.249	0.9634	0.9992	1.1328	0.9518	1.2829	1.378	1.3516	1.3248	1.0115	1.1078	1.1023	1.6084	2.0395	1.822	1.6819	1.2419	1.4444
glycosyl ceramide (d18:1/23:1, d17:1/24:1)*	57448	LC/MS Pos Late	100015751	3667	796.666					1.151	1.0474	1.098	0.5045	0.9771	0.6396	0.8647	0.5526	0.7176	0.6912	0.5331	0.5259	0.6788	1.147	0.6674	0.9348	1.0794	1.0229	0.7728	1.3627	0.7413	1.3316	0.6875	0.8864	0.9469	1.4903	1.4664	0.8007	1.312	1.3797	1.7166	1.8377	1.7091	1.6918	1.4404	1.5793
glycosyl-N-(2-hydroxynervonoyl)-sphingosine (d18:1/24:1(2OH))*	57444	LC/MS Pos Late	100015752	3839	826.677					0.824	0.6437	0.6315	0.4222	0.5794	0.4154	2.9003	2.4252	2.4597	2.0903	2.1088	1.6479	0.2588	1.0042	0.7545	0.8797	0.9823	0.4041	1.7139	2.3802	1.1739	1.3698	1.0713	1.1999	2.2884	2.1675	1.509	0.9958	1.9828	1.9607	0.2042	0.2803	0.2062	0.2419	0.1816	0.1707
glycosyl-N-behenoyl-sphingadienine (d18:2/22:0)*	57421	LC/MS Pos Late	100015625	3420	782.65					1.4653	0.9621	1.0359	0.8408	0.9747	0.6796	0.5958	0.3556	0.4676	0.3553	0.3834	0.3708	0.6095	0.9302	0.6211	0.7558	0.8222	0.8135	1.2659	1.1898	1.1505	1.2774	1.1066	1.3287	1.2823	1.3955	1.3691	1.1681	1.1141	1.2028	1.0125	1.5427	1.4316	0.9875	0.8888	1.3624
glycosyl-N-nervonoyl-sphingadienine (d18:2/24:1)*	57451	LC/MS Pos Late	100015700	3380	808.666					1.8637	1.3029	1.4624	1.1922	1.2982	1.1037	0.6962	0.5866	0.5878	0.575	0.6035	0.5354	0.9145	1.1343	0.8804	0.9187	1.0032	1.066	0.9366	0.9208	0.8771	0.9755	0.8479	0.9968	1.0077	1.0905	1.0665	0.9454	0.9048	0.9669	1.2486	1.4113	1.2927	1.2261	1.0763	1.3129
glycosyl-N-palmitoyl-sphingosine (d18:1/16:0)	53013	LC/MS Pos Late	100009272	2623	700.572					1.8706	1.1751	1.2124	1.0676	1.1279	1.1529	0.7759	0.7352	0.658	0.6876	0.6516	0.6857	0.8647	0.8454	0.7848	0.7081	0.8567	0.8032	1.1136	1.0572	0.9698	0.9687	0.9297	1.0302	1.1086	1.0479	1.0446	0.9255	0.9197	0.9467	1.4728	1.5201	1.5522	1.4569	1.3905	1.4422
glycosyl-N-stearoyl-sphingosine (d18:1/18:0)	52234	LC/MS Pos Late	100001882	3053	728.604					1.7846	1.0922	1.1555	0.9458	1.032	1.0167	0.5624	0.529	0.482	0.4419	0.4431	0.444	0.7101	0.7832	0.7343	0.7337	0.8442	0.7148	1.1302	1.0471	0.9633	1.0245	0.9833	1.2449	1.2013	1.1094	1.0535	0.887	0.9464	0.9623	1.6062	1.8399	1.7436	1.6048	1.3659	1.4627
glycylisoleucine	36659	LC/MS Pos Early	100001790	3002	189.123	19461-38-2	88079		HMDB28844	0.8756	0.4954	0.4631	1.1741	1.2798	1.399	0.5194	0.7452	0.8203	1.9983	0.8146	0.9886	0.8374	0.7209	1.3236	0.9993	0.9857	1.2774	1.2413	0.9838	1.4615	1.5777	1.429	1.9519	1.7878	1.6794	2.3028	1.4371	2.5553	2.3269	0.5661	0.7387	0.9936	0.6338	0.3714	1.0007
glycylleucine	34398	LC/MS Pos Early	100001258	3059	189.123	869-19-2	92843	C02155	HMDB00759	1.0283	0.7453	0.7733	0.913	1.3206	1.0953	0.766	0.9197	0.728	1.2389	0.9651	1.2313	0.7323	0.5956	0.8784	0.7701	0.7206	0.9717	1.6882	1.1842	1.36	1.7046	1.2944	1.6387	2.0877	2.2051	2.2984	1.8907	2.1931	2.1189	0.5909	0.6876	0.8476	0.7365	0.5443	1.0539
glycylvaline	18357	LC/MS Pos Early	100000487	2734	175.108	1963-21-9	97417		HMDB28854	0.9775	0.7499	0.7072	0.8884	1.2313	1.0996	0.8059	0.848	0.7801	1.1856	0.8082	0.9542	0.672	0.6711	0.8597	0.7958	0.6788	1.1297	1.1416	1.0225	1.176	1.3751	1.0563	1.4768	1.617	1.843	1.7882	1.3674	1.627	1.7994	0.6682	0.7887	1.0613	0.6947	0.6882	1.1008
guanine	32352	LC/MS Pos Early	172	2032	152.057	73-40-5	764	C00242	HMDB00132	2.7968	1.3869	1.809	0.1599	0.5778	0.6056	1.5445	1.0614	0.7189	0.2806	0.8608	0.9914	1.3645	1.1019	0.6915	0.6575	1.1855	0.6489	1.3303	1.0214	0.9859	1.0017	1.0527	0.9983	1.5042	1.6394	1.5383	1.5909	1.3223	1.5068	0.5936	0.5679	0.5754	0.4819	0.6667	0.408
guanosine	1573	LC/MS Pos Early	1099	1728	284.099	118-00-3	6802	C00387	HMDB00133	1.6702	1.7454	1.3078	0.2397	0.3739	0.3917	1.7712	0.9224	0.7566	0.3254	0.9962	1.0837	1.0501	1.2009	0.4721	0.7242	1.0874	0.6546	0.8919	1.0038	0.8589	1.0294	1.0148	1.2433	1.6924	2.3206	1.9886	1.9486	2.5363	2.6277	0.5382	0.7152	0.8842	0.5193	0.5321	0.478
guanosine 2'-monophosphate (2'-GMP)*	52442	LC/MS Neg	100002733	1241	362.051		444571			0.8126	0.3273	0.3273	0.3273	0.4496	0.5184	0.3273	0.8388	0.3273	0.6923	0.7862	0.3273	0.3273	0.3273	0.3273	0.3273	0.3273	0.3273	1.1396	1.5721	1.6642	1.0664	1.3204	1	1.9744	1.1168	1.3703	1.2825	0.6026	1.2549	0.3273	0.416	0.3273	0.3273	0.3273	0.6286
guanosine 3'-monophosphate (3'-GMP)	39786	LC/MS Neg	100002704	773.9	362.051	117-68-0	3522			1.065	0.1743	0.1743	0.1743	0.1743	1.2342	0.1743	0.9961	0.1743	1.3658	0.5323	0.4878	0.1743	0.1743	0.753	0.1743	0.4006	0.4408	3.5052	1.7857	2.4763	0.936	1.3136	0.9184	1.6978	0.9365	1.0223	1.1083	0.8386	1.0039	0.1743	0.1743	0.1743	0.1743	0.1743	0.1743
guanosine 5'-diphospho-fucose	15903	LC/MS Neg	335	755	588.075	15839-70-0				2.0385	0.7401	1.1046	1.1066	0.9421	1.3088	1.0186	1.4156	1.1119	0.8843	1.0507	1.329	1.2651	0.7967	1.2743	0.808	1.3173	0.7655	0.9794	0.8533	1.1278	0.4906	0.9814	0.7061	0.266	0.5207	0.6596	0.8681	0.2579	0.8212	1.2755	1.1374	1.1249	1.3781	1.6029	0.8244
gulonate*	46957	LC/MS Polar	100001586	2750	195.051	20246-53-1	9794176	C00257	HMDB03290	2.0789	1.2427	1.5452	1.3971	1.5816	1.269	0.8328	0.8066	0.5885	0.6169	0.5805	0.5538	0.6673	0.7847	0.7835	0.7021	0.6299	0.8804	0.7791	0.9464	1.0083	0.9886	0.9486	1.0507	0.9113	1.1511	1.2535	0.9917	1.0827	1.4241	1.8123	1.9677	1.9858	1.8175	2.1012	2.0802
hexadecasphingosine (d16:1)*	57428	LC/MS Pos Late	100015723	1289	272.258					0.591	0.6443	0.5469	0.9551	1.2098	0.9466	0.4479	0.4882	0.6565	0.8417	0.5789	0.6766	0.7469	0.8144	0.986	0.9003	1.014	1.1398	1.5262	1.3071	1.3789	1.343	0.9615	1.4102	1.658	1.8406	1.6406	1.4577	1.3997	1.6385	0.8483	1.2956	1.3213	1.1075	0.8713	1.3625
hexanoylcarnitine (C6)	32328	LC/MS Pos Early	100000781	3308	260.186	6920-35-0	6426853		HMDB00705	2.5696	1.766	1.9113	1.5576	1.1367	1.609	1.2495	1.0135	0.8111	1.4318	1.0092	0.7964	1.2318	1.1188	1.0985	0.9509	1.1162	1.0589	0.5106	0.4772	0.4774	0.5141	0.512	0.5913	0.5101	0.5209	0.6084	0.566	0.5412	0.8047	1.0645	0.852	0.9908	1.1227	1.2385	0.8913
hippurate	15753	LC/MS Neg	100000014	2106.9	178.051	495-69-2	464	C01586	HMDB00714	1.2563	0.7883	0.9217	0.7089	0.9019	0.8799	0.9591	1.0409	0.6447	0.8502	0.8374	0.6986	1.204	0.8333	0.9524	0.5679	2.1594	0.9496	1.2998	1.6847	1.6573	1.1709	1.1557	1.3026	2.1076	0.8388	0.9447	0.9528	0.9441	1.28	1.4013	1.6294	1.373	1.3951	1.3285	1.2447
histidine	59	LC/MS Neg	355	755.9	154.062	5934-29-2	6274	C00135	HMDB00177	1.5299	0.9622	1.0021	0.8185	0.9084	0.9907	1.2339	1.1123	0.8683	0.899	0.9926	1.1459	1.1954	0.9466	0.9541	0.7444	0.9825	0.8137	1.0454	1.0319	0.9992	0.857	0.8744	1.0469	1.0589	1.0004	0.9996	0.8522	0.9779	1.2073	1.4642	1.2509	1.2677	1.4702	1.8017	1.3004
histidine methyl ester	32493	LC/MS Pos Early	100001124	3080	170.092	1499-46-3	92893			1.7633	1.0199	0.8467	1.083	1.2199	1.3334	0.7856	1.164	0.9801	1.0941	1.0342	0.8579	1.0285	0.9586	1.3532	1.1293	1.2737	1.1862	0.1388	0.1388	0.1388	0.1388	0.1771	0.1388	0.1388	0.1388	0.1388	0.1388	0.1388	0.1388	0.7269	0.6292	0.641	0.7531	0.619	0.5965
homoarginine	22137	LC/MS Pos Early	100000961	2882	189.135	156-86-5	9085	C01924	HMDB00670	1.3485	0.864	0.9596	0.7673	0.832	0.6437	1.3978	0.8926	0.9228	0.7319	0.9618	0.703	0.9478	1.1857	1.0516	0.9126	0.9594	1.1721	0.6231	0.7542	0.7564	0.9957	0.8575	1.0664	1.0043	1.1189	1.1366	1.0189	1.1166	1.0726	1.6675	1.4933	1.6411	1.5781	1.7361	2.0265
homocysteine	15128	LC/MS Pos Early	311	2155	136.043	454-29-5	778	C00155	HMDB00742	2.0011	1.047	1.3156	1.624	1.2795	1.3928	0.5467	0.6346	0.4789	0.7169	0.6445	0.6616	0.9113	0.9566	0.87	0.6879	0.8114	0.8133	0.7257	0.4531	0.5687	0.5075	0.4159	0.5547	1.1625	1.2556	1.1214	1.256	1.0434	1.4662	1.3254	1.2213	1.0759	1.3301	1.1778	1.1863
homostachydrine*	33009	LC/MS Pos Early	100001550	1750	158.118	1195-94-4	441447	C08283	HMDB33433	1.7996	1.427	1.302	1.3797	1.2461	1.3632	1.3377	1.0049	0.7571	0.9298	1.1175	0.8611	0.9951	1.2023	0.9128	0.8553	0.9201	1.0734	0.549	0.6536	0.7751	0.73	0.8453	0.9458	0.6386	0.7602	0.8343	0.8562	0.789	1.1196	1.3067	1.3034	1.2168	1.3058	1.3794	1.3406
trans-4-hydroxyproline	32306	LC/MS Pos Early	1001	1064	132.066	51-35-4	5810	C01157	HMDB00725	1.474	1.1021	1.0167	1.0114	0.8757	1.0898	1.5308	1.2101	0.9023	1.1478	1.1447	1.0189	1.0011	1.002	0.9071	0.8169	0.938	0.9373	0.6214	0.5775	0.6878	0.5615	0.7264	0.6528	0.8357	0.8038	0.7886	0.8626	0.7908	0.9989	1.4421	1.3666	1.2533	1.4191	1.4526	1.3702
hypotaurine	590	LC/MS Pos Early	358	724	110.027	300-84-5	107812	C00519	HMDB00965	2.0807	1.2825	1.2914	1.4226	1.3563	1.4852	1.331	1.2767	0.9293	1.1109	1.035	0.954	1.1724	1.0973	1.1013	0.9664	1.2286	1.1647	0.6504	0.658	0.7657	0.669	0.7045	0.8201	0.5846	0.6983	0.8079	0.7204	0.7617	0.8598	1.0098	0.9493	0.976	0.9902	1.0549	1.0476
hypoxanthine	3127	LC/MS Neg	171	1291.2	135.031	68-94-0	790	C00262	HMDB00157	2.5678	1.6196	1.7208	0.2762	0.9658	0.9055	1.1254	1.0061	0.7032	0.2711	0.7694	0.82	0.9939	0.7559	0.809	0.6968	0.8775	0.8224	1.1371	1.1151	0.9815	1.0076	1.0926	1.2004	1.3519	1.3699	1.3709	1.2786	1.266	1.4558	1.0656	0.9773	0.9937	0.8645	1.0365	0.9463
imidazole lactate	15716	LC/MS Pos Early	100000263	2040	157.061	14403-45-3	440129	C05568	HMDB02320	2.3973	1.2653	1.6118	1.7504	1.555	1.5627	0.5706	0.6483	0.5779	0.7271	0.6863	0.607	1.0103	0.9756	0.9897	0.8375	0.9497	0.8451	0.6532	0.7099	0.8868	0.7179	0.809	0.8129	1.1811	1.0379	0.9427	1.199	1.082	1.7118	7.3805	9.7844	6.1556	7.9106	8.1448	4.5225
imidazole propionate	40730	LC/MS Pos Early	100003434	2263	141.066	1074-59-5	70630		HMDB02271	1.6738	1.0436	1.0385	1.1237	1.1021	1.1237	0.7166	0.6674	0.5079	0.6788	0.5577	0.5483	1.7694	1.4462	1.434	1.0827	1.1191	1.2563	0.5641	0.6895	0.797	0.616	0.7261	0.7786	0.6741	0.7102	0.7766	0.7643	0.7589	0.9615	1.464	1.5106	1.4101	1.5475	1.6403	1.4041
indoleacetate	27513	LC/MS Neg	100001034	2200	174.056	6505-45-9	802	C00954	HMDB00197	0.4851	0.3875	0.7253	0.3875	0.5028	0.3875	0.3875	0.3875	0.3875	0.3875	0.3875	0.3875	1.0077	1.1257	1.3878	0.9923	1.2763	1.0255	0.9826	1.7557	1.9869	1.5021	1.2649	1.403	0.6234	0.9717	1.1616	1.3862	1.0117	0.3875	0.3875	0.4144	0.6632	0.4855	0.4434	0.6168
indolelactate	18349	LC/MS Neg	100000463	2286	204.067	832-97-3	92904	C02043	HMDB00671	0.8912	0.479	0.9341	0.8381	1.6935	1.2011	0.1894	0.2399	0.2524	0.2209	0.2772	0.2023	0.4159	0.4709	0.3934	0.3732	0.2982	0.429	0.9804	1.8512	1.3229	1.1618	1.1606	1.664	1.0196	1.4351	0.9759	1.1485	1.6689	1.9257	7.3596	8.6256	7.2938	5.4019	4.3737	4.3708
inosine	1123	LC/MS Pos Early	361	1269	269.088	58-63-9	6021	C00294	HMDB00195	1.8685	1.4862	1.2611	0.4143	0.8702	1.0201	1.0005	0.9571	0.7645	0.4222	0.7302	0.8117	0.8953	0.8287	0.7342	0.6665	0.8378	0.808	0.9033	0.9777	0.9137	1.0226	1.115	1.2037	1.4039	1.4699	1.504	1.2619	1.5876	1.4662	0.9998	1.0997	1.1053	0.878	1.0002	1.1528
inosine 5'-monophosphate (IMP)	2133	LC/MS Pos Early	362	650	349.054	4691-65-0	8582	C00130	HMDB00175	0.2018	0.0456	0.0456	1	0.5307	0.9768	1.6016	2.1703	2.2123	2.8912	2.6838	1.8778	0.0456	0.2875	0.4858	0.6389	0.406	0.5407	0.0456	0.4831	1.1659	0.6112	1.4455	1.1387	0.5145	0.2563	0.0456	0.3934	0.0456	0.4468	3.4404	2.5669	2.2699	2.6689	3.6372	1.8648
inositol 1-phosphate (I1P)	43849	LC/MS Polar	370	4785	259.022	573-35-3;106032-59-1	440194	C01177	HMDB00213	1.9846	1.5397	1.496	1.0226	1.0855	1.4295	1.8107	1.94	1.3187	1.3791	1.6386	1.8854	1.0293	0.7175	0.9731	0.8195	0.9962	0.9368	1.0038	0.9664	0.7836	0.8291	1.0088	0.9785	1.1484	1.051	0.8348	0.9299	0.9042	1.0587	0.9109	0.7338	0.7396	0.8398	0.8759	0.9587
Isobar: fructose 1,6-diphosphate, glucose 1,6-diphosphate, myo-inositol 1,4 or 1,3-diphosphate	46896	LC/MS Neg	100002180	551	338.989			C00354		1.2142	0.7272	0.5844	6.8174	1.8506	0.709	0.7433	1.0819	1.1125	4.9193	0.9468	1.6325	0.5157	0.4387	1.1056	0.6938	0.6356	1.4458	3.6612	1.01	2.0744	1.6174	0.827	0.99	2.7057	3.0879	2.1167	2.018	1.3787	0.8634	0.4118	0.4989	0.4148	0.3588	0.3271	0.4175
isobutyrylcarnitine (C4)	33441	LC/MS Pos Early	100001055	2810	232.154	25518-49-4	168379		HMDB00736	2.2255	1.393	1.601	1.2339	0.9889	1.2134	1.0187	0.6253	0.6767	1.5902	0.8678	0.9271	0.5758	1.0357	1.0757	0.8136	1.5738	1.0665	0.8218	0.9415	0.9534	0.9026	0.9687	1.4001	0.5953	0.9183	0.7887	1.0111	0.7321	0.8251	1.337	1.145	1.1863	0.9889	2.051	1.4751
isocitrate	12110	LC/MS Polar	1206	4400	191.02	20226-99-7	1198	C00311	HMDB00193	0.853	0.5009	0.5781	0.9888	0.6342	0.8317	0.462	0.6493	0.4962	1.2776	0.4128	0.4105	0.5958	0.376	0.6944	0.4779	0.6499	0.6731	1.6707	2.5372	4.415	3.1258	2.2794	2.6062	2.3383	2.4824	2.2923	2.4144	2.7948	3.0031	1.0186	1.0112	1.0368	0.9565	1.3703	1.7358
isoleucine	1125	LC/MS Pos Early	376	2800	132.102	73-32-5	6306	C00407	HMDB00172	1.4626	1.012	1.0676	0.8646	0.9931	0.9223	1.4018	1.1066	1.0013	1.0779	0.964	0.9914	1.0614	1.0824	0.9499	0.9003	0.9579	1.0523	0.8596	0.9124	0.8599	0.8632	0.787	0.9945	0.899	1.0155	0.9987	0.8212	1.0129	1.0447	1.048	1.1036	1.1062	0.9879	1.015	1.1264
isoleucylglycine	40008	LC/MS Pos Early	100003169	2719	189.123	868-28-0	342532		HMDB28907	0.8221	0.6486	0.4566	0.6926	1.3813	1.082	0.8664	1.03	0.8804	0.916	0.97	1.2358	0.7375	0.6424	1.1422	0.8943	0.8445	1.3414	1.8449	1.3872	1.5572	1.793	1.3838	1.8248	2.2872	2.499	2.3038	1.792	1.9936	2.2127	0.3857	0.5322	0.6678	0.4123	0.3092	0.8615
isovalerylcarnitine (C5)	34407	LC/MS Pos Early	100001393	3085	246.17	31023-24-2	6426851		HMDB00688	1.5676	1.5057	1.3866	0.4355	0.4355	0.7745	1.2838	1.2534	0.9924	1.1477	0.8363	0.8564	0.7018	1.0144	0.7483	0.505	0.9544	0.5822	0.6468	0.7579	0.8569	0.8787	1.032	1.1202	0.807	1	1.4154	0.862	1.0013	1.268	1.4004	1.1671	0.9558	1.1894	1.2834	1.049
kynurenine	15140	LC/MS Pos Early	100000265	2739	209.092	2922-83-0	161166	C00328	HMDB00684	1.2615	0.867	0.8917	0.6594	0.8691	0.9086	1.4066	1.2007	1.0914	0.8804	1.1632	1.1716	0.6471	0.6227	0.5578	0.5273	0.5816	0.6018	6.9515	5.3085	5.6932	5.8778	5.3327	5.5665	5.0663	5.7429	5.5057	4.8561	4.627	6.4036	0.8249	0.7997	0.7575	0.788	0.7822	0.815
lactate	527	LC/MS Neg	482	681.6	89.0244	79-33-4	612	C00186	HMDB00190	1.493	1.053	1.0138	0.6655	0.8549	1.0744	1.1075	1.1307	0.8929	0.7145	1.1214	0.8535	1.0068	0.7579	0.8462	0.6324	0.8215	0.7759	1.0931	1.2072	1.1255	1.0221	1.4608	1.3013	0.9054	0.8972	0.9932	1.0771	0.9142	1.224	1.0593	0.8307	0.8957	0.9099	0.9686	1.0142
lactose	567	LC/MS Polar	393	3500	387.114	5965-66-2	84571	C00243	HMDB00186	0.044	0.044	0.044	0.044	0.044	0.044	0.0507	0.044	0.044	0.0597	0.0535	0.0697	0.044	0.044	0.044	0.044	0.044	0.044	1.1592	1.2224	1.3097	1	1.0298	1.1133	1.1811	1.1883	1.032	1.1711	1.1577	1.2437	0.9019	0.755	0.7846	0.8873	0.9338	0.7734
lactosyl-N-nervonoyl-sphingosine (d18:1/24:1)*	57370	LC/MS Pos Late	100015620	3778	972.735					2.0048	1.2675	1.2887	0.8602	1.155	1.0703	1.3121	1.1844	1.0344	0.9077	0.9814	0.9932	1.0068	1.2024	1.0424	0.9698	1.2059	0.9556	0.5831	0.5077	0.4452	0.435	0.4146	0.5159	0.6859	0.6681	0.6927	0.5336	0.5763	0.5524	1.3609	1.5128	1.3636	1.3914	1.1084	1.224
lactosyl-N-palmitoyl-sphingosine (d18:1/16:0)	53010	LC/MS Pos Late	100009030	2527	862.625	4201-62-1				2.7857	1.9411	1.5883	1	2.1188	1.1951	0.4713	1.1483	0.4141	0.7814	0.9197	1.0169	0.9692	1.8359	0.8305	0.8969	1.587	1.4423	0.5221	0.1331	0.3621	0.1331	0.3085	0.1635	0.5182	0.1331	0.2222	0.4459	0.5727	0.1331	1.7496	2.472	2.1044	2.3064	1.9423	2.184
lactosyl-N-stearoyl-sphingosine (d18:1/18:0)*	54980	LC/MS Pos Late	100010945	2906	890.656		10260120		HMDB11591	2.1571	1.2045	1.2851	0.9773	1.0238	1.1032	1.3245	1.4794	0.8856	0.9707	0.988	1.2293	0.918	0.8262	0.9537	0.8672	1.2913	0.2242	1.283	0.9299	0.9186	1.0677	0.9843	1.038	1.012	0.9855	0.6194	0.8129	0.6831	0.6555	1.1796	1.3718	1.3163	1.2074	1.0548	0.9226
laurate (12:0)	1645	LC/MS Neg	181	5300	199.17	143-07-7	3893	C02679	HMDB00638	1.5172	0.9001	0.8872	0.7318	1.0332	1.003	1.1883	0.997	0.9403	0.8812	0.8273	1.1567	1.041	0.8924	0.9401	0.6132	0.7891	0.7364	1.2697	1.472	1.2077	1.088	1.0862	0.9837	1.8572	1.7443	1.4579	1.3884	1.2341	1.5443	0.8217	0.9742	0.8966	0.9181	1.0273	0.8607
laurylcarnitine (C12)	34534	LC/MS Pos Late	100001392	1235	344.28	25518-54-1	10427569		HMDB02250	2.1476	1.8034	1.961	2.566	2.8292	2.4921	1.176	1.0669	1.2073	1.1704	0.9389	0.7823	0.8624	1.1043	1.3061	1.1604	0.9827	1.5456	0.2473	0.2415	0.266	0.1805	0.2236	0.2977	0.3825	0.3998	0.3424	0.4172	0.386	0.6129	1.0173	0.9498	0.9443	1.0807	1.2965	1.0494
leucine	60	LC/MS Pos Early	397	2864	132.102	61-90-5	6106	C00123	HMDB00687	1.3394	0.9336	1.0081	0.9034	1.0835	0.9779	1.2909	1.0533	0.9426	0.974	0.9305	0.9755	1.0206	0.9919	0.9204	0.8944	0.9261	1.0741	0.9103	0.9701	0.9138	0.9437	0.854	1.0611	1.0214	1.1017	1.0963	0.8997	1.0385	1.1555	1.0726	1.1251	1.0922	0.9841	1.057	1.1215
leucylglutamine*	48189	LC/MS Pos Early	100003183	2620	260.161		4305457		HMDB28927	0.5046	0.5046	0.5046	0.6291	0.849	0.6371	0.5046	0.6677	0.5046	0.833	0.5046	0.6646	0.5046	0.5046	0.7494	0.5046	0.5046	1.0574	1.5516	0.5046	0.7673	1.0366	1.3162	0.9817	1.3327	1.5	1.7039	1.262	1.689	1.0183	0.5046	0.5046	0.5046	0.5046	0.5046	0.5046
leucylglycine	40045	LC/MS Pos Early	100003185	2778	189.123	686-50-0	79070		HMDB28929	0.7517	0.5851	0.5338	1.1377	0.9191	0.7898	0.6692	1.0218	1.0504	1.6482	0.8252	1.2268	0.6207	0.494	1.3483	0.8355	0.8074	1.0508	1.4267	0.9407	1.0774	1.1963	1.0166	1.2707	1.6893	1.824	1.4898	1.2028	1.2534	1.4756	0.4107	0.5344	0.9834	0.2864	0.5101	0.4435
lignoceroyl sphingomyelin (d18:1/24:0)	57330	LC/MS Pos Late	100006298	3437	815.7	60037-60-7				1.3959	0.9023	0.8789	0.5975	0.8065	0.6845	1.3702	1.1471	1.0988	0.9633	1.0268	0.9237	0.9166	1.1627	1.0187	0.942	1.2741	1.0295	1.2521	1.0055	0.9974	1.0026	0.9445	1.2834	1.3193	1.2649	1.2586	0.9755	1.0117	1.0459	0.6581	0.8095	0.6788	0.6951	0.5575	0.5702
lignoceroylcarnitine (C24)*	57515	LC/MS Pos Late	100015834	1603	512.467					1.5847	1.109	1.0491	0.8158	0.9093	0.951	1.0461	0.9434	0.8472	0.9765	1.0431	0.9855	0.5059	0.5669	0.5448	0.4378	0.6593	0.5044	1.1656	0.9668	0.9034	1.071	0.9342	1.0145	2.9804	3.0515	2.5556	2.6518	2.2051	2.9668	1.0147	1.2058	1.0636	1.1065	0.9586	0.8674
linoleate (18:2n6)	1105	LC/MS Neg	180	5535	279.233	60-33-3	5280450	C01595	HMDB00673	0.5669	0.2676	0.2676	0.4992	0.2676	0.2852	1.3048	0.4553	0.2676	0.6952	0.4251	0.441	0.4837	0.2676	0.3216	0.2676	0.4389	0.2676	3.1058	2.0954	1.3566	2.3009	1.6818	2.082	5.2403	8.3632	3.6595	3.514	3.38	2.7312	0.41	1.463	0.2676	0.3361	0.4349	0.2676
linolenate [alpha or gamma; (18:3n3 or 6)]	34035	LC/MS Neg	100001337	5450	277.217		5280934	C06426	HMDB03073	0.993	0.5481	0.8132	0.71	0.6403	0.5966	1.04	0.7688	0.5902	1.3752	0.8912	1.1083	0.8677	0.749	0.6441	0.5975	1.0114	0.4954	3.369	2.3246	2.6978	2.5617	1.9691	2.0171	5.5927	8.8286	3.2802	3.5868	3.3023	2.6049	0.7013	1.007	1.2376	0.6305	0.8384	0.6735
linolenoylcarnitine (C18:3)*	57511	LC/MS Pos Late	100015831	1310	422.326					1.7256	1.4666	1.1842	1.3147	2.0869	1.4769	0.9827	1	0.8873	0.6824	0.8754	0.5944	1.0389	1.3226	1.7521	1.3365	1.2612	1.6008	0.2062	0.2062	0.2062	0.2062	0.2062	0.2062	0.2062	0.2062	0.2062	0.2062	0.2062	0.2062	0.2657	0.3224	0.2947	0.2323	0.2733	0.2415
linoleoylcarnitine (C18:2)*	46223	LC/MS Pos Late	100003151	1430	424.342	36816-10-1	6450015		HMDB06469	3.0833	3.253	2.3381	1.1253	2.9791	2.4534	1.821	1.2419	1.3366	0.7357	1.5796	1.0367	2.1403	2.8389	2.5209	2.2126	2.1975	2.2266	0.1553	0.2032	0.2427	0.1943	0.1974	0.2303	0.0834	0.1092	0.1297	0.1384	0.1108	0.1582	0.8064	1.0504	0.9633	0.7974	0.8288	0.7364
lysine	1301	LC/MS Pos Early	407	2850	147.113	56-87-1	5962	C00047	HMDB00182	1.407	0.8986	0.8866	0.7056	0.9848	0.9104	1.2118	1.0053	0.8643	0.87	0.9103	0.9426	0.9947	0.9078	0.9304	0.7946	0.9386	0.9311	1.147	1.0242	1.0795	0.9823	0.9467	1.0638	1.1436	1.2345	1.1901	1.1103	1.1146	1.2095	1.0242	1.0494	1.0377	0.9806	1.0746	1.0905
malate	1303	LC/MS Polar	409	3343.1	133.014	6915-15-7	525	C00149	HMDB00156	1.4502	0.8941	0.8819	0.7729	0.7564	0.823	1.0456	1.1213	0.9767	1.0557	1.1006	1.0197	0.9877	0.6543	0.9366	0.7091	1.0123	0.7279	1.2353	1.2471	1.0392	0.8197	1.0355	1.0824	1.1589	1.0839	1.0274	1.0721	1.0688	1.0784	0.9005	0.5273	0.7098	0.8443	0.893	0.5051
maleate	20676	LC/MS Polar	100000707	2510	115.004	110-16-7	444266	C01384	HMDB00176	1.4793	0.9873	1.0273	0.7723	0.8662	0.9068	1.2949	1.1086	0.746	0.7934	0.7815	0.7149	0.815	0.9103	0.7668	0.9128	0.9574	0.8761	0.9365	1.1847	1.1086	1.2327	1.4381	1.459	0.9064	1.0246	1.0309	0.9687	0.9587	1.1479	1.0209	1.0127	1.2476	1.1341	1.178	1.4519
malonylcarnitine	37059	LC/MS Pos Early	100001526	2086	248.113	853728-01-5	22833583		HMDB02095	1.3919	0.5491	0.8852	1.1893	0.9191	0.976	0.8231	0.8524	0.5491	1.0674	0.7038	1.0353	0.5734	0.5491	0.9129	0.5759	1.4597	0.697	1.4586	0.9941	1.3618	1.3935	1.4382	1.0244	0.5491	0.5491	0.5491	0.5491	0.5491	0.5491	1.0412	0.8117	1.0848	1.0059	1.2564	0.864
mannitol/sorbitol	46142	LC/MS Polar	100001740	2260	181.072		5780	C00794	HMDB00247	1.0492	0.7092	0.7706	0.8706	1.038	0.9062	2.3576	2.3765	1.8555	2.4847	2.0532	2.2929	0.8232	0.7086	0.7892	0.6764	0.7526	0.7931	0.8321	1.0055	1.1997	0.8547	0.8079	0.9361	0.9358	1.0466	0.9502	0.8685	0.9945	1.1034	1.1512	1.0246	1.1284	1.0176	1.1093	1.2975
margarate (17:0)	1121	LC/MS Neg	891	5731	269.249	506-12-7	10465		HMDB02259	1.171	0.6899	0.9637	0.5824	0.9323	0.4975	1.0021	0.9832	0.6415	0.8806	0.9007	1.1889	0.9238	0.7407	0.9165	0.5667	0.8967	0.7113	2.0451	1.7016	1.9175	1.3954	1.3382	1.3667	1.568	2.7351	1.5477	1.516	1.4447	1.0652	0.999	1.001	1.2255	0.8996	0.9431	1.0231
margaroylcarnitine*	57512	LC/MS Pos Late	100004054	1424	414.358	106182-29-0			HMDB06210	1.3005	0.9671	1.0142	0.5921	0.739	0.6055	1.3143	0.8647	0.7695	0.6735	0.9406	0.7033	0.7105	0.808	0.687	0.6658	0.9583	0.7316	1.6008	1.658	1.3477	1.2946	1.2976	1.5761	1.1186	1.079	1.0105	1.3898	1.0218	1.4183	0.9937	1.2394	1.0063	0.9602	1.0588	0.8456
mead acid (20:3n9)	35174	LC/MS Neg	100001472	5650	305.249	20590-32-3	5312531		HMDB10378	0.8977	0.8742	1.4404	0.7498	0.7576	0.2692	1.0013	0.4947	0.3085	0.9877	0.6894	0.968	1.424	1.2184	0.9087	0.7992	1.3626	0.7902	1.8645	1.1767	1.6242	2.1363	0.9987	1.9154	6.6875	17.9774	7.4516	5.0226	5.0283	4.0215	0.526	1.0383	1.5787	0.4421	0.6434	0.5573
methionine	1302	LC/MS Pos Early	415	2526	150.058	63-68-3	6137	C00073	HMDB00696	1.3221	0.8126	0.8533	0.8377	0.9991	0.9879	1.2752	1.1051	0.9088	1.0797	1.0189	1.0701	0.97	0.855	0.849	0.7514	0.8226	0.8975	0.8951	0.864	0.8631	0.8881	0.8167	1.0009	1.0013	1.0584	1.0088	0.9382	1.0336	1.1573	1.4628	1.4596	1.4518	1.4257	1.511	1.4916
methionine sulfone	44878	LC/MS Pos Early	100004635	1250	182.048	820-10-0	69961			1.5748	1.1316	0.9843	1.2534	0.9331	1.155	1.7851	1.2384	0.9938	1.2864	1.3157	1.1224	1.1228	1.2872	0.9786	0.8579	0.9339	1.0062	0.5358	0.663	0.725	0.6244	0.7791	0.8594	0.8137	0.8045	0.7792	0.8811	0.9328	0.9873	2.0657	1.9965	1.9603	2.0819	2.2098	2.0492
methionine sulfoxide	18374	LC/MS Pos Early	100000039	1272	166.053	3226-65-1	158980	C02989	HMDB02005	1.4207	0.9593	0.8901	0.8456	0.9852	1.1715	1.3439	1.194	1.0144	0.862	1.1022	1.1405	1.1212	1.0691	1.1405	0.9482	0.9743	1.0472	0.8958	0.7858	0.7408	0.7681	0.8338	0.9893	0.9049	1.0107	0.9329	0.8505	0.9623	0.9367	2.2291	2.3669	2.5497	2.1822	2.0084	2.1948
methyl glucopyranoside (alpha + beta)	46144	LC/MS Pos Early	100005864	832	212.113					1.5654	1.0799	0.6564	1.4267	1.4387	0.8301	0.2183	0.5154	0.4959	0.7265	0.2183	0.4228	0.6275	0.3255	1.0973	0.6841	0.7986	1.0356	0.9267	0.8793	0.9201	1.1385	1.1758	1	1.496	1.6575	0.8827	1.2843	0.7958	1.2043	1.4436	1.5508	2.1309	0.8288	1.428	1.8366
methylmalonate (MMA)	1496	LC/MS Polar	418	3078.4	117.019	516-05-2	487	C02170	HMDB00202	0.9737	0.8959	0.8413	1.0865	0.8587	0.9983	1.0017	0.7973	0.8031	0.8395	0.4713	0.8133	1.0557	0.7048	0.6341	0.7043	0.6504	0.9218	1.4441	1.4343	1.1258	1.3735	1.702	1.4294	1.433	1.5801	1.0317	0.8844	1.6383	1.4615	0.9267	1.0656	1.4659	0.82	1.2648	1.3158
methylphosphate	37070	LC/MS Polar	100001805	3760.1	110.985	7023-27-0	13130		HMDB61711	1.478	0.8513	0.7022	1.4888	0.9242	1.7516	0.7685	1.7568	1.1323	1.2594	1.1474	1.0153	1.2615	0.4251	1.4743	0.8192	1.0648	0.7576	0.5612	0.9287	0.5732	0.3327	1.2413	0.9617	1.5994	0.6883	0.8343	1.0812	0.9847	1.0822	1.2587	0.4574	0.8739	1.1266	1.1902	0.8098
methylsuccinate	15745	LC/MS Polar	2051	2800	131.035	498-21-5	10349		HMDB01844	1.3032	0.6078	0.6439	0.7347	0.6985	0.6506	0.558	0.494	0.3439	0.4069	0.438	0.2775	0.8767	0.9341	0.8087	0.6955	0.8039	0.8453	0.8683	1.2283	1.4422	1.094	1.1183	1.2915	1.3141	1.0659	1.2873	1.3359	1.0715	1.5874	2.2154	2.058	2.3063	2.2694	2.2827	2.2754
myo-inositol	1124	LC/MS Polar	363	3506.3	225.062	87-89-8	892	C00137	HMDB00211	1.5019	1.008	1.0322	0.9985	0.9794	1.2011	1.1665	1.3073	0.8932	1.0173	0.9654	0.9017	1.131	0.7968	1.0371	0.8024	1.0137	0.8687	0.8545	1.1463	1.1011	0.8918	1.1696	1.2304	1.0491	0.9756	0.9803	0.8968	1.0808	1.1147	0.9182	0.738	0.8809	0.905	1.0015	0.791
myristate (14:0)	1365	LC/MS Neg	519	5440	227.202	544-63-8	11005	C06424	HMDB00806	1.1496	0.7344	0.9616	0.7938	0.8384	0.8109	1.0436	0.9977	0.9139	0.8511	0.9189	1.2195	1.0023	0.8217	0.7459	0.6701	0.9553	0.7273	1.3117	1.3894	1.2675	1.305	1.2223	1.3684	2.9306	3.8622	1.7884	1.9096	2.1118	1.8675	0.9283	1.0465	1.3921	0.8384	0.9337	0.926
myristoleoylcarnitine (C14:1)*	48182	LC/MS Pos Late	100006051	1316	370.295	889848-55-9	90659872			2.0998	1.9463	2.604	2.9661	2.4781	2.9753	1.1087	0.6237	0.705	0.9827	0.6563	0.4448	1.3048	1.5586	1.5182	1.4668	1.7577	1.5243	0.0788	0.0939	0.1469	0.1019	0.1767	0.2249	0.0986	0.0788	0.2012	0.1382	0.0788	0.3358	0.9367	1.0665	1.0173	1.1211	1.3164	0.9463
myristoyl dihydrosphingomyelin (d18:0/14:0)*	57365	LC/MS Pos Late	100009038	2060	677.559				HMDB12085	2.2003	1.7377	1.6977	1.4787	1.6469	1.4093	1.1739	1.0236	0.9983	1.1747	1.2591	1.2021	1.3064	1.2592	1.1583	1.069	1.6055	1.3145	0.6022	0.473	0.4833	0.5392	0.4384	0.5395	0.8608	1.0017	0.8331	0.8513	0.7351	0.8576	0.9104	0.9819	0.942	0.9189	0.8756	0.9883
myristoylcarnitine (C14)	33952	LC/MS Pos Late	100001270	1350	372.311	18822-89-4	6426854		HMDB05066	2.1086	1.6415	1.7296	1.4559	1.4556	1.4561	1.2946	0.761	0.7325	0.9514	0.781	0.5539	1.2977	1.4869	1.2067	1.1578	1.5944	1.3439	0.2798	0.3398	0.322	0.3112	0.3265	0.3838	0.3493	0.3785	0.3745	0.3919	0.3838	0.5061	1.0695	1.1425	1.129	1.0486	1.1548	0.8641
N('1)-acetylspermidine	57689	LC/MS Pos Early	187	3075	188.176	14278-49-0	496	C00612	HMDB01276	0.8831	0.4558	0.5232	0.6327	0.5973	0.6115	0.6157	0.6176	0.4455	0.5079	0.4964	0.4846	0.9766	0.9943	0.9895	0.8591	0.8651	0.9864	1.0815	1.8604	2.7001	1.7578	2.0877	2.3815	3.0641	3.1285	3.7427	4.2266	3.4878	4.8488	1.1007	1.124	1.0204	1.0057	1.0601	1.0873
N1,N12-diacetylspermine	52987	LC/MS Pos Early	100002132	3105	287.244	61345-83-3	132680	C03413	HMDB02172	0.3686	0.3686	0.3686	0.3686	0.3686	0.3686	0.3686	0.3686	0.3686	0.3686	0.3686	0.3686	0.5061	0.7194	0.3686	0.3686	0.3686	0.393	0.3686	0.6455	1.5908	0.4403	1	0.7463	3.7741	3.7561	5.418	7.3571	5.5382	8.4776	0.3686	0.3686	0.3686	0.3686	0.3686	0.3686
N2,N2-dimethylguanosine	35137	LC/MS Pos Early	100001412	2210	312.13	2140-67-2	92919		HMDB04824	3.8955	2.5089	2.2478	0.4989	1.8323	1.9466	1.2465	1.1115	0.7937	0.4213	1.0784	0.9903	1.1551	0.7765	1.0097	0.796	0.8311	1.0152	1.0369	1.0562	0.9104	0.9218	1.2315	1.2009	0.8443	1.0872	0.8844	1.1651	0.9115	1.1189	0.9387	0.8344	0.7358	0.7785	0.887	0.8006
N6,N6,N6-trimethyllysine	1498	LC/MS Pos Early	189	2825	189.16	23284-33-5	440120	C03793	HMDB01325	1.3965	0.9138	0.9809	0.8496	0.9836	0.9701	1.1274	0.925	0.8034	0.8492	0.8328	0.8381	0.8475	0.7856	0.7505	0.7072	0.7705	0.8283	0.8865	0.9818	1.0684	1.0394	1.0164	1.2839	1.0947	1.2316	1.1829	1.0907	1.2081	1.4571	1.8094	1.8631	1.8429	1.6428	1.7952	1.8451
N6-acetyllysine	36752	LC/MS Neg	100001734	1059	187.109	692-04-6	92832	C02727	HMDB00206	1.4387	0.3529	1.2102	0.58	1	0.8883	0.9146	0.3529	0.3529	0.3529	0.6627	0.3529	1.1957	1.0867	1.1021	0.5744	1.4612	1.2457	0.3529	0.3529	0.8621	0.5845	0.6464	0.3529	0.7729	0.6114	0.8651	0.8515	0.5925	1.4056	1.305	1.3633	1.2953	1.1767	1.0414	1.0278
N6-carbamoylthreonyladenosine	35157	LC/MS Pos Early	100001415	2008	413.142	24719-82-2	161466		HMDB41623	2.9207	1.3346	1	0.4706	0.4706	0.4706	0.4706	0.4706	0.4706	0.4706	0.4706	0.4706	2.1207	0.4706	0.4706	0.5448	0.4706	0.5468	1.8163	0.4706	1.5507	0.4706	2.0573	0.7516	1.4819	1.966	0.7981	2.2575	1.8942	0.8753	0.7415	0.7576	0.8707	1.0803	0.9346	0.5685
N6-methyladenosine	37114	LC/MS Pos Early	213	2264	282.12	1867-73-8	1869		HMDB04044	1.743	1.0891	1.3422	0.444	1.1111	1.1887	1.8394	1.1824	0.9982	0.3844	1.0402	1.0082	1.3	1.0827	0.9642	0.9741	1.2115	1.1734	1.0267	1.0018	0.7789	0.9094	1.056	1.0892	0.7896	1.0526	0.9127	0.9715	0.7845	0.867	0.9257	0.9159	0.8774	0.759	0.8889	0.7223
N6-succinyladenosine	48130	LC/MS Neg	100001664	980	382.1	4542-23-8	165243		HMDB00912	2.2616	0.5068	0.8534	0.6575	1.1864	1.3345	1.0417	2.0337	0.8402	1.0149	1.1276	0.8075	0.8845	0.7569	1.2262	0.5274	0.9851	0.8732	1.547	1.1805	1.6505	0.7777	1.3739	0.9792	0.6643	0.4705	0.7935	0.8443	0.6169	1.0526	1.0752	1.1183	1.1381	1.402	0.7806	1.0677
N-acetylalanine	1585	LC/MS Neg	1110	861.2	130.051	97-69-8	88064	C02847	HMDB00766	1.5302	1.112	1.0718	1.0105	1.444	1.2422	0.7737	0.7618	0.6151	0.6227	0.6842	0.6193	0.7686	0.909	0.8015	0.7779	0.791	0.9074	0.9455	1.0699	0.9895	1.0578	1.0709	1.3285	0.8964	0.9781	1.1227	0.7993	0.967	1.1839	1.4836	1.4139	1.6019	1.3551	1.3942	1.7763
N-acetylarginine	33953	LC/MS Pos Early	100001266	2245	217.13	155-84-0	67427	C02562	HMDB04620	1.85	1.2227	1.2516	1.3526	1.2796	1.42	1.0021	0.695	0.4868	0.7063	0.7607	0.7439	0.8705	0.8493	0.873	0.7964	0.9321	0.9695	0.7635	0.8323	0.9019	0.8882	0.9059	0.9979	0.9419	1.1244	1.3104	1.1077	1.2392	1.2667	1.3393	1.5459	1.2858	1.4335	1.4194	1.3243
N-acetylasparagine	33942	LC/MS Pos Early	100001257	785	175.071	4033-40-3	99715		HMDB06028	3.7483	1.4199	1.6676	1.6842	1.7008	2.0714	0.8885	1.0795	0.6868	0.8778	0.8985	1	6.7872	5.8689	7.1522	4.6887	7.0252	5.8214	1.0017	0.6805	1.0805	0.6561	0.7722	0.6426	0.2494	0.0937	0.1723	0.2537	0.0937	0.1957	0.0937	0.0937	0.0937	0.0937	0.1692	0.1439
N-acetylaspartate (NAA)	22185	LC/MS Polar	100000787	3143	174.041	997-55-7;997-55-7	65065	C01042	HMDB00812	3.4311	2.5444	2.7678	2.4114	2.847	0.9394	1.0213	0.5471	0.6529	0.6785	0.685	0.6194	0.724	0.9969	0.7774	0.9605	0.9889	1.1224	1.1554	1.0031	1.3921	1.4942	0.6158	1.4019	1.5036	2.9272	3.1465	2.3108	2.4269	3.0822	0.2305	0.2515	0.3009	0.2385	0.1902	0.3194
N-acetyl-aspartyl-glutamate (NAAG)	35665	LC/MS Pos Early	100001612	1035	305.098	3106-85-2	5255	C12270	HMDB01067	1.8338	1.3121	1.276	1.2535	1.2166	1.294	0.8842	0.6027	0.5975	0.6252	0.6592	0.5863	0.8886	1.1078	0.8407	0.806	0.8676	0.9807	0.8555	1.0307	1.0193	1.0789	1.3415	1.229	1.6156	2.0419	1.9487	1.9679	1.8749	2.1232	0.4862	0.4421	0.4921	0.428	0.4386	0.4994
N-acetyl-beta-alanine	37432	LC/MS Polar	100002102	1762.4	130.051	3025-95-4	76406	C01073		0.2305	0.1123	0.1123	0.1123	0.2343	0.1123	0.1123	0.1123	0.1123	0.1123	0.1123	0.1123	0.1123	0.4345	0.1123	0.1123	0.1123	0.2277	1.5737	3.1094	0.1123	2.8894	3.3505	3.3113	1	1.2989	2.5056	2.3684	2.301	2.7259	0.603	0.6861	0.7867	0.779	0.1123	0.7587
N-acetyl-cadaverine	43530	LC/MS Pos Early	100002249	2385	145.134	32343-73-0	189087		HMDB02284	1.1696	0.7677	0.878	1.208	1.0412	0.7369	1.3858	1.0832	0.8258	0.8885	1.0105	0.9895	1.5498	1.6309	1.5051	1.6695	1.798	1.924	1.0381	0.7401	0.7522	0.8338	0.8271	0.5426	0.7446	0.6202	0.8545	0.4855	0.4821	0.6671	1.2915	0.959	1.3696	1.1794	1.1271	2.1251
N-acetylcysteine	1586	LC/MS Pos Early	1107	1416	164.038	616-91-1	12035	C06809	HMDB01890	1.085	0.9991	0.5852	4.0027	1.0009	0.9817	1.5258	1.0788	1.0445	3.6847	1.3668	1.0061	1.3427	1.3401	1.3463	1.163	1.8797	1.7363	0.5646	0.5981	0.7436	0.5936	0.774	0.6897	0.5674	0.6923	0.6567	0.6719	0.592	0.9268	0.9936	1.4073	0.9696	1.112	0.9616	1.3784
N-acetyl-glucosamine 1-phosphate	15741	LC/MS Polar	1212	4052	300.049	31281-59-1	440364	C04256	HMDB01367	2.1497	0.9728	1.3014	0.67	0.7589	0.7706	1.0108	0.9188	0.6711	0.8875	0.7934	0.6943	0.913	0.77	0.7842	0.6261	1.0657	0.7695	1.9732	2.2681	2.1203	1.5858	1.8891	1.9152	2.2158	1.9246	1.8259	2.1812	1.9773	2.3407	1.0888	0.8731	0.8743	0.9892	1.1871	0.7044
N-acetylglucosamine 6-phosphate	15107	LC/MS Polar	1213	4114	300.049	102029-88-9	439219	C00357	HMDB02817	3.1205	1.1958	1.2226	0.8586	0.8451	0.6708	0.9663	1.3042	0.918	1.4456	0.8356	1.0337	0.4258	0.3067	0.3722	0.2916	0.3617	0.377	1.9686	2.0179	1.8988	1.4768	1.5589	1.7694	1.7627	1.4929	1.252	1.495	1.2694	1.2196	0.2887	0.3089	0.3739	0.2477	0.3269	0.2652
N-acetylglucosamine/N-acetylgalactosamine	46539	LC/MS Pos Early	100006435	715	222.097		24139		HMDB00215	1.7	0.7936	1.1476	0.9847	0.835	0.8636	1.0102	0.709	0.6326	1.2266	0.9754	1.1385	0.9898	0.7391	0.8378	0.4013	0.827	0.6922	3.1493	2.1466	1.1106	1.5577	1.9013	1.4556	1.7874	3.4368	2.8242	3.3518	2.7422	2.5834	0.8671	0.8817	0.6779	0.7244	1.0606	0.5521
N-acetylglucosaminylasparagine	48149	LC/MS Pos Early	1215	1212	336.14	2776-93-4	123826	C04540	HMDB00489	1.5219	1.1283	0.9886	1.1856	1.0759	1.3124	1.2949	1.0374	0.9005	1.0612	1.1154	0.9454	1.0114	1.0397	0.9079	0.7974	1.0138	0.9192	0.4392	0.4557	0.4821	0.4918	0.6817	0.5675	0.5207	0.4725	0.5302	0.6096	0.5925	0.6365	1.2299	1.1396	1.1464	1.1585	1.4637	1.2582
N-acetylglutamate	15720	LC/MS Pos Early	100000282	1050	190.071	2017-08-03	70914	C00624	HMDB01138	1.361	0.8864	0.9099	0.8886	0.8211	0.8492	1.4704	1.2015	0.9865	1.0579	1.0801	0.9974	0.8489	1.0026	0.7877	0.7569	0.8776	0.8998	1.2331	1.3865	1.3723	1.2725	1.4742	1.6529	1.5662	1.8732	1.8505	1.7002	1.7391	1.969	0.6782	0.6529	0.6783	0.6222	0.6446	0.702
N-acetylglutamine	33943	LC/MS Pos Early	100001253	845	189.087	2490-97-3	182230	C02716	HMDB06029	2.464	0.8167	0.8901	1.125	0.859	1.4691	0.9909	1.6114	0.8464	1.2751	1.414	1.4673	0.9931	0.648	1.0698	0.5489	1.1082	0.7011	1.5513	1.1241	1.6038	0.9992	1.3639	1.0416	1.1901	1.0008	1.129	1.3499	0.9085	0.9051	0.5192	0.3521	0.3189	0.5286	0.5474	0.3849
N-acetylglycine	27710	LC/MS Pos Early	100001006	826	118.05	543-24-8	10972		HMDB00532	1.9026	0.8397	1.0908	1.404	1.0619	1.3859	1.1346	0.6598	0.3796	0.5352	0.7442	0.589	1.1636	1.255	1.3342	1.0389	1.3614	1.3944	0.7367	0.713	0.8854	0.6645	0.7537	0.9611	0.5732	0.6396	0.7532	0.6242	0.7139	0.7501	1.417	1.4216	1.4134	1.464	1.4506	1.3398
N-acetylhistidine	33946	LC/MS Pos Early	100001293	2065	198.087	39145-52-3	75619	C02997	HMDB32055	2.4995	1.2696	1.382	1.5056	1.5489	1.3869	0.9188	0.8752	0.728	1.0327	0.915	0.9058	0.8463	0.7954	1.0787	0.8531	1.2441	0.8769	1.0791	0.9102	0.9488	0.7388	1.122	0.9066	0.9673	0.8623	0.9235	0.9296	0.7973	1.1347	1.4429	1.3013	1.1919	1.2093	1.4446	1.1969
N-acetylisoleucine	33967	LC/MS Neg	100001276	2325	172.098	3077-46-1	2802421		HMDB61684	1.4014	1.173	1.4663	0.6776	1.119	1.7163	0.9998	0.6122	0.6122	0.6122	0.6122	0.6122	0.6122	0.8268	0.6122	0.6122	0.6122	0.6122	0.6122	1.6774	0.8707	0.6122	1.0622	1.0002	0.6122	0.863	1.1567	0.6122	0.9031	1.2318	0.6122	0.7205	0.7114	1.0207	0.9348	0.7632
N-acetylleucine	1587	LC/MS Neg	1082	2400	172.098	1188-21-2	70912	C02710	HMDB11756	1.8872	1.1555	1.3898	0.8293	0.9864	1.3718	1.0811	0.8931	0.761	0.5916	0.9894	0.5916	0.8093	0.6506	1.1261	0.7523	0.8163	0.7501	1.08	1.4189	1.2957	0.7424	1.2457	1.0251	0.7487	0.763	1	0.7635	0.6642	1.14	1.2651	1.3458	1.5231	1.4662	0.9511	1.1706
N-acetylmethionine	1589	LC/MS Neg	1083	1787	190.054	65-82-7	448580	C02712	HMDB11745	1.1376	0.752	0.8447	0.8911	1.1388	1.2258	1.0827	1.0434	0.8273	0.8448	0.9882	1.0723	0.9346	0.8073	0.9496	0.6838	1.0065	0.9458	1.0811	1.0798	0.8877	0.8556	0.8494	1.0271	1.1789	0.9627	0.9935	0.8865	0.8881	1.0343	1.1701	1.2155	1.1648	1.2281	1.203	1.1264
N-acetylmethionine sulfoxide	45428	LC/MS Pos Early	100005463	880	208.064	108646-71-5	193368			1.4546	0.8512	0.6797	0.5272	1.0683	1.1694	1.3073	1.3355	0.8733	0.5612	1.3761	1.4235	1.0816	0.8418	1.1205	0.8302	0.9821	1.0134	1.0461	0.659	0.7788	0.7178	0.9473	0.7913	0.9904	0.9216	0.9005	0.8914	0.8496	1.0096	1.7335	1.882	1.8086	1.8682	1.508	1.9488
N-acetylneuraminate	32377	LC/MS Polar	1162	3072.6	308.099	131-48-6	439197	C00270	HMDB00230	1.9877	1.4622	1.5924	1.2155	1.6171	1.544	1.1117	0.973	0.7167	0.7019	0.6967	0.6529	1.1348	1.0683	1.2146	0.9198	1.0448	1.0533	0.6067	0.7233	0.709	0.6157	0.6785	0.7613	0.986	1.0105	1.1161	1.0781	1.2187	1.6202	0.8665	0.856	0.9895	0.8959	1.043	0.9408
N-acetylphenylalanine	33950	LC/MS Neg	100001256	2597	206.082	2018-61-3	74839	C03519	HMDB00512	2.1254	1.2877	1.3489	0.8357	1.4168	1.6378	0.6919	0.3554	0.6252	0.4026	0.5973	0.3554	0.5958	1.0848	0.9833	0.5584	1.1236	1	0.7837	0.9759	1.2879	0.8914	1.1468	1.4915	0.7783	0.6614	0.7806	0.7054	0.6964	1.3007	1.6313	1.7762	1.4458	1.7979	1.3903	1.3706
N-acetylputrescine	37496	LC/MS Pos Early	192	2230	131.118	18233-70-0	122356	C02714	HMDB02064	1.5513	0.958	0.9747	1.1787	1.0405	1.0713	1.1396	1.0172	0.7834	0.9828	0.8449	0.7886	1.7849	1.9202	1.8438	1.8599	2.0006	2.2738	1.2252	0.9413	1.0888	1.2082	1.143	1.1467	0.4956	0.5911	0.6323	0.5628	0.5473	0.6944	0.8735	0.7494	0.8765	0.7873	0.7958	1.0457
N-acetylserine	37076	LC/MS Pos Early	100001851	811	148.06	97-14-3	65249		HMDB02931	2.1743	1.2835	1.2514	1.2871	1.272	1.2577	0.7982	0.9858	0.7333	0.7537	0.8218	0.728	0.9334	0.9944	0.9607	0.7945	1.0057	1.1449	1.0314	0.9381	1.006	0.908	1.0056	1.117	0.7166	0.7951	0.7935	0.7519	0.7918	0.9044	1.5143	1.274	1.3308	1.4062	1.5667	1.4571
N-acetyltaurine	48187	LC/MS Neg	100005466	800	166.018		159864			1.2681	0.8091	0.8556	0.964	0.9519	0.9376	0.5064	0.5978	0.4386	0.3372	0.3377	0.3448	1.1794	1.382	1.3363	1.224	1.2801	1.3811	1.6148	1.1948	1.7856	1.0581	1.3712	1.3059	0.7059	0.5584	0.7612	0.9382	0.5866	0.7706	1.0343	1.0312	1.1297	1.0335	0.9752	1.0248
N-acetylthreonine	33939	LC/MS Neg	100001274	821.6	160.062	17093-74-2	152204			1.9563	1.4608	1.5045	1.0753	1.4119	1.2181	0.9961	0.7613	0.6603	0.6121	0.644	0.5578	0.9214	1.0286	0.8553	0.8058	0.8495	1.0445	0.9185	1.1368	0.9649	1.0917	0.9995	1.2487	0.6343	0.7583	0.9254	0.6895	0.7493	1.0005	1.2993	1.3004	1.4096	1.2115	1.2235	1.3847
N-acetylvaline	1591	LC/MS Neg	1084	1704	158.082	96-81-1	66789		HMDB11757	1.9222	1.4494	1.1925	1.0147	1.4297	1.2378	0.7374	0.8973	0.5838	0.7342	0.7866	0.636	1.2306	0.8164	0.973	0.7467	0.9447	1.0035	0.9965	0.9911	1.0679	0.9034	1.3817	1.5448	0.894	0.7562	0.7777	0.9715	0.7665	1.171	1.4375	1.5099	1.5226	1.2755	1.2124	1.2967
nicotinamide adenine dinucleotide (NAD+)	5278	LC/MS Neg	1310	1434	662.102	53-84-9	5893	C00003	HMDB00902	1.351	0.8969	1.1461	1.6286	1.0879	1.038	1.1806	1.1366	0.8766	1.3392	0.9469	0.9822	1.2237	1.2559	0.9346	0.9572	1.2454	0.9289	0.6711	0.8982	0.8855	0.6945	0.7892	0.8803	0.7829	0.8604	0.8268	0.728	0.7907	1.0178	1.9914	2.0804	2.085	1.9747	2.1429	1.9191
nicotinamide adenine dinucleotide reduced (NADH)	31475	LC/MS Neg	428	1540	664.117	58-68-4;606-68-8	439153	C00004	HMDB01487	1.2113	0.6581	0.5592	2.4209	0.7358	0.8283	0.9467	1.0304	0.6665	2.0505	0.5387	0.6296	1.1033	0.9815	0.9029	0.8848	1.3278	0.8469	0.7664	0.669	0.6733	0.4547	0.7187	0.476	2.135	1.3816	1.0185	1.4504	1.5444	1.0982	1.2868	1.6335	1.9671	1.6624	2.1167	1.3373
N-behenoyl-sphingadienine (d18:2/22:0)*	57372	LC/MS Pos Late	100015624	3911	620.598					0.5842	1.2255	1.1522	0.4694	1.2373	0.9194	1.2097	0.4497	0.8594	0.4629	0.3167	0.3325	0.5868	1.3339	0.3836	0.9329	0.7279	1.394	1.6238	1.2842	1.4213	1.6564	1.1987	1.8994	0.8008	1.7775	1.7464	0.7453	1.4558	1.2569	0.3755	1.142	0.9998	0.5343	0.3693	1.0002
N-carbamoylaspartate	1594	LC/MS Polar	1108	3800	175.036	923-37-5	93072	C00438	HMDB00828	2.8897	1.3566	1.1564	2.5706	1.2774	4.1596	0.7738	2.7471	1.0249	0.5431	0.9751	0.2516	0.2816	0.1948	0.6759	0.2481	0.1948	0.1948	0.1948	0.1948	0.1948	0.1948	0.1948	0.1948	0.1948	0.1948	0.1948	0.1948	0.1948	0.1948	0.1948	0.1948	0.1948	0.1948	0.1948	0.1948
N-delta-acetylornithine	43249	LC/MS Pos Early	100004523	1877	175.108		9920500			1.042	0.9602	1.0858	1.008	1.0025	0.9557	1.5473	0.9916	0.9691	0.9507	0.9347	0.8528	1.0108	1.2599	0.8906	0.9975	0.8934	1.1444	0.2345	0.5109	0.6074	0.6206	0.5484	1.0905	0.677	1.0153	0.819	0.7872	1.1329	1.246	1.4344	1.835	1.6905	1.4557	1.33	1.8013
N-formylmethionine	2829	LC/MS Neg	194	1543.8	176.039	4289-98-9	439750	C03145	HMDB01015	1.7419	1.2137	1.4703	0.9838	1.3137	1.1885	0.8292	0.6935	0.6063	0.6092	0.6437	0.541	0.944	1.0162	1.051	0.7695	1.1229	1.1177	0.8514	1.1475	0.9292	0.9523	1.0708	1.2012	0.5124	0.5512	0.6447	0.5463	0.4753	0.7361	1.5938	1.5321	1.7993	1.6243	1.5246	1.6315
N-glycolylneuraminate	37123	LC/MS Pos Early	100001491	636	326.108	1113-83-3	123802	C03410	HMDB00833	1.6453	1.0269	1.0362	1.1662	1.1196	1.3016	0.7777	0.663	0.4639	0.6117	0.7307	0.8155	1.066	1.0432	1.0476	1.04	0.9919	0.9385	0.855	0.9597	0.8975	0.8379	1.2158	0.9044	1.2277	1.2964	1.2546	1.5008	1.2831	1.4645	1.0081	0.7574	0.7651	0.8218	0.9444	0.828
nicotinamide	594	LC/MS Pos Early	432	1942	123.055	98-92-0	936	C00153	HMDB01406	2.225	1.0389	1.1448	0.5959	1.053	1.2649	1.1372	1.4214	1.1999	0.9624	1.3867	1.4718	1.0763	0.8429	1.1188	1.0349	0.9202	1.1145	0.9835	0.894	0.8626	0.8258	1.1244	1.0818	1.0165	0.9266	0.8327	0.9717	0.8802	0.9251	0.7975	0.8027	0.8707	0.8464	1.0259	0.9327
nicotinamide ribonucleotide (NMN)	22152	LC/MS Pos Early	1312	766	335.064	1094-61-7	14180	C00455	HMDB00229	1.2936	0.4259	0.7107	0.1272	0.1035	0.1493	0.6937	0.3684	0.1856	0.2002	0.2648	0.2838	1.0092	0.67	0.36	0.2773	0.8468	0.2885	6.773	4.6363	4.7177	4.0333	3.7158	4.402	12.3959	13.4017	10.3576	11.4219	10.8334	14.3064	1.4402	1.5058	1.7714	0.9908	1.738	0.7099
nicotinamide riboside	33013	LC/MS Pos Early	100001310	2040	255.098	1341-23-7	439924	C03150	HMDB00855	2.4572	0.7967	0.9614	0.8669	0.6932	0.771	1.5779	0.9431	0.6803	1.046	0.7135	0.7934	1.1022	0.8417	0.7594	0.6454	0.9304	0.7217	21.7872	9.5825	7.1965	4.1327	2.6949	2.8505	26.781	24.6487	16.4336	17.2311	13.1891	9.5788	0.8349	0.951	0.9558	1.1657	1.0386	0.9403
N-methylproline	37431	LC/MS Pos Early	100001956	1335	130.086	475-11-6	557			1.7476	0.9244	1.1862	1.1873	1.1017	1.1168	1.0222	1.1584	1.009	1.3987	1.0163	0.879	0.9959	0.964	1.0917	0.8863	1.1445	0.9761	0.8684	0.9241	0.9794	0.9873	0.939	0.9595	0.7092	0.8531	1.0041	0.8528	0.5475	0.9675	1.1966	1.0141	0.9727	1.1004	1.1621	1.1624
N-monomethylarginine	43586	LC/MS Pos Early	100004488	2845	189.135	53308-83-1	132862	C03884	HMDB29416	1.7097	1.1863	1.3234	0.4054	1.1196	1.3882	1.0004	0.7774	0.8731	0.5924	1.0426	1.2605	0.8951	0.7513	0.6798	0.5597	0.7726	0.747	1.2995	1.0619	1.1662	1.0666	0.9852	0.9937	1.4551	1.7529	1.4837	1.4937	1.489	1.6481	0.8391	0.9996	0.8351	0.7487	0.864	0.8112
N-nervonoyl-sphingadiene (d18:2/24:1)*	57442	LC/MS Pos Late	100015699	3858	646.613					1.7692	1.3547	1.3642	1.0121	1.2087	1.1483	1.0796	0.8618	0.8892	0.8821	0.8935	0.9017	1.1576	1.1777	0.9937	1.0063	1.2618	1.1815	0.9731	0.951	0.8431	0.9099	0.786	0.9376	1.1439	1.2697	1.1793	1.0442	1.0697	1.1338	0.7851	0.8614	0.836	0.7555	0.7392	0.8737
N-oleoyltaurine	39732	LC/MS Neg	100003119	5610	388.253	52514-04-2	6437033			0.717	0.4216	1.3346	0.8124	1.3302	1.1815	1.1594	1.4798	1.1899	0.7049	0.9299	1	1.1049	0.8303	1.3065	1.0264	1.0036	1.0557	0.4982	0.3388	0.4378	0.3388	0.5443	0.539	0.9512	1.8624	0.8138	0.631	0.9125	0.705	0.8915	1.0446	2.2231	1.3857	1.0827	1.1069
nonadecanoate (19:0)	1356	LC/MS Neg	892	6068	297.28	646-30-0	12591	C16535	HMDB00772	1.0495	0.6213	1.1579	0.5161	0.9886	1.0286	0.915	1.076	1.0603	0.7241	0.7697	0.7989	0.789	0.6315	0.7829	0.6466	0.9324	0.7182	1.4239	1.7508	1.3892	1.0856	1.0773	1.1975	1.4541	2.2078	1.1356	1.0114	1.3126	1.1541	0.6646	0.8688	1.012	0.6864	0.6555	0.77
N-palmitoylglycine	42092	LC/MS Neg	100003686	5580	312.254	2441-41-0	151008		HMDB13034	0.9443	0.7073	0.7073	0.7073	0.7073	0.7073	0.7073	0.7073	0.7073	0.7073	0.7073	0.7073	0.7073	0.7073	0.7073	0.7073	0.7073	0.7073	0.9474	0.9378	0.7073	0.7668	0.7073	0.7073	1.8444	1.5126	0.7073	0.7073	0.7073	0.7456	0.8099	1.0526	1.3385	1.192	1.232	1.1326
N-palmitoyl-heptadecasphingosine (d17:1/16:0)*	57430	LC/MS Pos Late	100015731	2645	524.504					1.5367	1.0041	0.9797	0.7933	0.92	1.0639	1.1305	1.1681	1.0023	0.9392	1.0041	1.0232	1.0859	0.8933	0.9261	0.8386	1.112	0.9212	1.1008	1.0016	0.9984	0.8922	0.937	1.0556	1.2088	1.2282	1.2278	1.035	0.9721	1.0227	0.8716	0.881	0.896	0.8416	0.844	0.8654
N-palmitoyl-sphingadienine (d18:2/16:0)*	57416	LC/MS Pos Late	100015609	2490	536.504					2.0696	1.6337	1.6768	1.0944	1.4162	1.3958	1.109	1.0122	0.9349	0.9954	0.9342	1.0301	1.1316	0.8467	0.9801	0.8994	1.0979	0.8996	1.3414	1.1745	1.0692	0.9023	0.914	1.067	1.0303	1.0517	1.0046	0.917	0.9693	0.974	0.668	0.7779	0.8118	0.702	0.757	0.8677
N-palmitoyl-sphinganine (d18:0/16:0)	52604	LC/MS Pos Late	100009028	3090	540.535	5966-29-0	5283572		HMDB11760	2.3654	1.5184	1.376	1.0127	1.2723	1.2644	1.3597	1.4099	1.2327	0.9705	0.9878	1.0112	1.096	1.0509	1.0295	1.0054	1.422	0.9946	0.4542	0.3573	0.3609	0.3698	0.3651	0.4601	0.646	0.594	0.609	0.464	0.507	0.479	0.9569	1.2377	1.1807	1.0516	0.8836	0.9025
N-palmitoyl-sphingosine (d18:1/16:0)	44877	LC/MS Pos Late	1518	2893	538.519	24696-26-2	5283564		HMDB04949	1.8289	1.2204	1.1363	0.8592	0.9791	1.0586	1.255	1.2633	1.0723	0.9691	0.9749	1.017	1.2413	1.0611	1.0937	1.0039	1.3192	1.0555	0.9332	0.7602	0.7911	0.7195	0.785	0.9058	1.2228	1.1071	1.0825	0.9019	0.8925	0.8972	0.9305	0.9961	1.0192	0.8756	0.8233	0.8208
N-palmitoyltaurine	39835	LC/MS Neg	100003239	5560	362.237	83982-06-3				0.5203	0.5203	1.0409	0.71	1.2098	0.8478	0.8726	1.4477	1.0407	1.0286	0.847	1.4313	0.9363	0.5203	0.9718	0.5203	1.0282	0.5203	0.5203	0.5203	0.5203	0.5842	0.5203	0.5203	1.2402	1.3353	0.5203	0.7574	0.771	0.8078	0.5203	0.5866	1.075	1.0463	1.0834	0.5203
N-stearoyl-sphingosine (d18:1/18:0)*	54979	LC/MS Pos Late	1547	3392	566.551	104404-17-3	5283565		HMDB04950	1.7796	1.1182	1.0157	0.6534	0.8779	0.8337	1.2728	1.202	1.0505	0.7696	0.8028	0.8022	1.0809	1.3164	1.0817	1.1609	1.5676	1.0644	0.8559	0.5795	0.6229	0.6276	0.6041	0.7834	1.0736	0.9973	1.0081	0.7036	0.8221	0.7712	1.0027	1.341	1.2565	1.115	0.8266	0.9124
N-stearoyltaurine	39730	LC/MS Neg	100003240	5782	390.268	63155-80-6	168274			1.7357	0.8263	1.244	1.1238	1.1514	0.9391	0.7122	1.0474	0.6883	0.8877	1.2817	1.3089	1.3754	0.6731	1.9909	0.7557	1.7502	0.7477	0.7648	0.4938	0.8763	0.4817	1.074	0.5372	0.9469	1.6696	1.1874	1.4913	0.8466	0.6739	0.9526	1.0581	1.492	1.0586	1.5002	0.853
N-trimethyl 5-aminovalerate	57687	LC/MS Pos Early	100015962	2186	160.133					2.4179	1.7208	1.6664	1.6664	1.6638	1.6622	1.5466	1.3313	1.0803	1.3172	1.251	1.1446	1.2904	1.2792	1.178	1.0426	1.2586	1.2631	0.5943	0.6448	0.7536	0.7348	0.7687	0.8372	0.6266	0.7705	0.8217	0.8108	0.7137	0.9482	0.8788	0.896	0.892	0.8743	0.9427	0.9574
octanoylcarnitine (C8)	33936	LC/MS Pos Late	100001247	950	288.217	3671-77-0	123701	C02838	HMDB00791	1.7534	1.5455	1.8491	1.785	1.4383	1.7133	1.3364	0.6223	0.5473	1.1197	0.6041	0.4111	0.9486	1.1758	0.9888	0.8047	1.312	1.0677	0.2582	0.2582	0.2582	0.2582	0.3375	0.2765	0.2582	0.2582	0.2582	0.2582	0.2582	0.3008	1.0525	0.7909	0.7078	1.0112	1.2616	0.9386
oleate/vaccenate (18:1)	52285	LC/MS Neg	100008930	5655	281.249					0.8785	0.6539	0.9459	0.7545	0.7742	0.3577	0.9216	0.7654	0.5652	1.0491	0.8165	0.9981	0.8609	0.7091	0.7948	0.5583	0.6191	0.5801	2.6586	2.0484	2.4016	2.4948	1.9259	2.4412	3.7425	7.2729	3.3706	2.9685	2.7542	2.3387	1.0019	1.5357	2.1168	0.9247	1.0057	1.2445
oleoyl ethanolamide	38102	LC/MS Neg	1137	6450	324.291	11-58-0;111-58-0	5283454		HMDB02088	0.9665	0.4747	1.0128	0.3222	0.9872	0.5747	0.6304	0.6148	0.4127	0.632	0.7697	0.9329	0.5306	0.7575	0.7773	0.6528	1.1992	1.0708	1.0401	0.7412	1.2972	1.3108	0.8274	1.1027	1.2783	3.7245	1.4174	1.5859	1.0892	1.442	0.8312	1.0574	1.289	1.0844	1.0571	1.5276
oleoylcarnitine (C18:1)	35160	LC/MS Pos Late	100001501	1423	426.358	38677-66-6	6441392		HMDB05065	2.4651	1.8314	1.809	1.0024	1.6061	1.4165	1.4368	1.0108	1.0052	0.7122	1.1375	0.7841	1.2207	1.2979	1.2231	1.0712	1.3684	1.1333	0.4291	0.5189	0.5118	0.4175	0.4446	0.477	0.257	0.3105	0.3293	0.3332	0.3287	0.3546	0.988	1.1577	0.9976	0.9087	1.0864	0.7541
oleoylcholine	53260	LC/MS Pos Late	100009331	1449	368.352					0.7557	0.634	0.7083	0.3156	0.3693	0.2869	0.5898	0.4249	0.4589	0.4185	0.402	0.2869	0.4008	0.3826	0.387	0.2869	0.5177	0.3938	3.5309	3.9169	4.0339	3.439	4.0932	3.4182	3.5078	3.6773	3.6691	5.5717	4.0302	5.0345	1.4422	1.6579	1.3294	1.2242	1.4553	0.7758
O-methyltyrosine	37451	LC/MS Pos Early	100002078	2790	196.097	1080-06-4	76957		HMDB14903	1.7856	0.9625	0.9895	1.6871	1.7478	1.4848	1.006	1.2341	1.1659	1.2641	0.8487	0.994	0.8936	0.8852	1.3108	1.3962	1.1907	1.1975	0.6613	0.5566	0.6844	0.6106	0.6428	0.8239	0.8292	0.5993	0.6855	0.6529	0.5826	0.6738	1.6518	1.3349	1.4063	1.5851	1.643	1.4248
ophthalmate	34592	LC/MS Pos Early	100001311	2085	290.135	495-27-2	7018721		HMDB05765	0.9392	0.5804	0.5967	1.6826	1.2936	1.4098	1.021	1	0.7394	1.5939	0.8458	0.9084	0.8059	0.7697	1.0327	0.8615	0.9918	1.0221	0.087	0.087	0.087	0.097	0.1982	0.087	0.087	0.087	0.087	0.087	0.087	0.087	1.1599	1.063	1.4201	1.37	1.227	1.8198
ornithine	1493	LC/MS Pos Early	444	2800	133.097	3184-13-2	6262	C00077	HMDB03374	3.0844	2.0077	2.5986	0.7988	0.9113	1.1423	1.6783	1.1771	1.0033	0.9967	1.0461	1.101	1.7533	1.6804	1.1428	1.0406	1.4691	1.0424	0.7346	0.7445	0.7372	0.6896	0.7021	0.8562	0.8206	0.8425	0.7563	0.8036	0.785	1.0281	1.0704	0.9601	0.9515	0.9663	1.179	0.8273
orotate	1505	LC/MS Polar	445	1638.1	155.01	50887-69-9	967	C00295	HMDB00226	4.2664	3.5785	3.3356	2.6473	5.2549	4.6431	2.8421	2.9924	2.516	1.7983	2.2702	2.2471	1.1102	1.3768	2.1489	1.9907	1.654	3.2384	0.2607	0.3269	0.4615	0.5104	0.4334	0.5703	0.1976	0.423	0.5792	0.4967	0.6101	0.3889	0.1414	0.1988	0.5228	0.301	0.1503	0.8898
orotidine	35172	LC/MS Polar	100001416	2250	287.052	314-50-1	92751		HMDB00788	1.1173	0.6829	0.7645	0.7202	0.9157	0.6846	1.1913	1.1969	0.7718	0.8976	0.8302	0.7314	0.8426	0.9984	0.9667	0.882	0.9794	1.1547	0.9404	1.018	1.1335	1.2341	1.1691	1.0855	0.6958	1.0185	1.1381	0.9544	0.841	1.0394	1.1107	1.0016	1.3588	1.1328	1.1233	1.7564
O-sulfo-L-tyrosine	45413	LC/MS Neg	100005384	990	260.023		514186			2.0553	0.9213	1.0046	0.7959	1.0906	1.1316	1.2015	1.589	0.9758	1.2322	1.27	0.9382	1.1899	0.7827	1.204	0.5566	1.4531	1.047	1.1544	0.8633	1.2673	0.7267	0.9603	0.8435	0.7213	0.6279	0.8225	0.9326	0.6119	0.8983	1.2551	1.1914	1.0969	0.9926	0.9954	1.0111
palmitate (16:0)	1336	LC/MS Neg	424	5618	255.233	57-10-3	985	C00249	HMDB00220	1.0116	0.8294	1.0485	0.6098	1.0354	0.8732	1.1074	1.2537	0.893	0.9017	0.8789	0.9884	0.8862	0.7964	0.7943	0.6602	0.8566	0.7834	1.5238	1.6335	1.4799	1.4761	1.3347	1.5508	2.1905	3.1354	1.742	1.5795	1.6183	1.5167	0.8465	0.9867	1.185	0.9044	0.7979	0.9719
palmitoleoyl ethanolamide*	57541	LC/MS Pos Late	100015862	1546	298.274		9835868		HMDB13648	0.3798	0.3798	0.3798	0.3798	0.7392	0.3798	1.1764	0.3798	0.3817	0.3798	0.3798	0.3798	0.3798	0.3798	0.3798	0.3798	0.3798	0.3798	0.6443	1.2921	1.0418	0.6709	1.4366	0.6944	0.9001	1.5754	1.209	1.6762	0.8564	1.6544	0.7901	0.9582	1.0633	0.9151	1.3053	1.1382
palmitoleoylcarnitine (C16:1)*	53223	LC/MS Pos Late	100009406	1357	398.326		71464547			2.2122	2.1989	1.8587	1.5872	1.9763	1.8107	1.6696	0.9739	0.8964	1.0261	1.2415	0.6558	1.6485	2.3251	1.7898	1.5899	1.959	1.7129	0.2855	0.3477	0.3282	0.3015	0.3989	0.3423	0.1912	0.2592	0.2604	0.3541	0.2616	0.3953	0.9174	1.1567	1.0653	0.8938	1.0816	0.7875
palmitoloelycholine	53257	LC/MS Pos Late	100009334	1385	340.321					0.1923	0.1923	0.1923	0.1923	0.1923	0.1923	0.1923	0.1923	0.1923	0.1923	0.1923	0.1923	0.1923	0.1923	0.1923	0.1923	0.1923	0.1923	1.0086	1.2402	1	0.9936	1.0708	0.986	1.3829	1.4499	1.4345	2.0445	1.4531	1.8817	0.4763	0.605	0.5271	0.296	0.4907	0.3176
palmitoyl dihydrosphingomyelin (d18:0/16:0)*	52434	LC/MS Pos Late	100008954	2290	705.591		9939965			2.7237	1.9632	1.9913	1.6108	1.9544	1.7132	1.5273	1.3027	1.2273	1.317	1.3331	1.342	1.2441	1.1112	1.1112	1.0375	1.5258	1.2258	0.7154	0.5931	0.592	0.5278	0.4883	0.5541	0.7997	0.8418	0.7375	0.6784	0.6875	0.7322	0.8868	0.9625	0.8798	0.8859	0.8193	0.8741
palmitoyl ethanolamide	38165	LC/MS Neg	1489	6300	298.275	544-31-0	4671	C16512	HMDB02100	1.0004	0.4218	1.0021	0.6798	0.926	0.611	0.7002	0.6454	0.5852	0.7715	0.821	1.1018	0.5482	0.7924	0.8617	0.6694	1.1104	0.9996	1.0661	0.9201	1.4064	1.3158	0.862	0.9916	1.3154	2.8471	1.2572	1.3961	1.2584	1.1894	0.9594	1.3107	1.4184	1.531	1.4696	1.478
palmitoyl sphingomyelin (d18:1/16:0)	37506	LC/MS Pos Late	100002107	2168	703.575	6254-89-3	9939941			1.3014	1.0575	1.0543	0.8125	0.9979	0.8903	1.2364	1.0059	0.9926	0.9864	0.9309	1.018	0.9514	1.0199	0.8831	0.8521	0.9915	1.0021	1.2832	1.2358	1.1138	1.0598	0.8782	1.1095	1.1237	1.2477	1.206	0.9841	1.09	1.1162	0.7844	0.9243	0.906	0.7536	0.7673	0.8799
palmitoylcarnitine (C16)	44681	LC/MS Pos Late	100000776	1425	400.342	6865-14-1	461	C02990	HMDB00222	1.7351	1.3946	1.409	1.0034	1.1406	0.9333	1.5308	1.1111	0.9881	0.9118	0.8472	0.7552	0.9665	1.0523	0.9734	0.8736	1.1458	0.9837	0.998	1.2519	0.8658	0.9593	1.0096	1.1827	0.9238	0.9114	0.8525	1.0888	0.9261	1.1759	1.002	1.1983	1.0622	0.9614	1.1476	0.8245
palmitoylcholine	52944	LC/MS Pos Late	100009233	1482	342.337		151731			0.9803	0.6479	0.5973	0.5608	0.4823	0.3525	1	0.8168	0.8675	0.8367	0.7855	0.6519	0.5265	0.5942	0.5538	0.3525	0.6461	0.5989	3.7508	4.5515	3.9511	3.3201	3.2664	3.3261	5.1063	4.7341	4.8274	6.7515	5.5359	8.2326	1.0996	1.7256	1.2293	1.1715	1.3016	0.9774
pantetheine	57555	LC/MS Pos Early	100001495	2056	279.137	496-65-1	439322	C00831		2.3691	1.7859	1.391	0.3685	1.3072	1.5097	1.4908	1.2773	1.223	0.5322	1.3695	1.342	1.364	1.2081	1.2833	1.0049	1.2596	1.1424	1.044	0.9954	0.8089	0.9383	1.0046	0.8589	0.6733	0.8434	0.6452	0.7075	0.5893	0.5595	0.4558	0.4547	0.544	0.4415	0.4836	0.4631
pantothenate	1508	LC/MS Pos Early	1024	1667	220.118	137-08-6	6613	C00864	HMDB00210	1.4579	1.093	0.8613	0.9965	0.8367	1.009	1.2178	0.8954	0.8183	0.8279	0.8389	0.7533	0.975	1.244	0.9245	0.854	1.2437	1.1899	1.197	1.1564	1.2522	1.1343	1.0983	1.321	0.589	0.6776	0.6158	0.7618	0.6499	0.6739	1.1953	0.9914	1.1389	1.2114	1.1881	1.0035
p-cresol sulfate	36103	LC/MS Neg	100001315	2890	187.007	3233-57-7	4615423		HMDB11635	1.2353	0.6657	0.7548	0.7788	1.0005	0.9167	0.8757	0.9619	0.8578	0.7525	0.6697	0.5199	1.0422	0.7757	0.981	0.6294	1.6609	0.993	0.9995	1.2661	1.0875	0.7969	1.0008	1.0839	1.2105	0.8338	1.0258	0.8456	1.0604	1.0567	1.5614	1.4049	1.5759	1.4684	1.4773	1.5712
penicillin G	37468	LC/MS Neg	100002155	3855	333.091	69-57-8	5904	C05551	HMDB15186	0.1453	0.1453	0.1453	0.1453	0.1453	0.1453	0.6879	0.9426	0.4599	1.0574	1.3976	0.8111	0.3351	0.2209	0.3941	0.1453	0.3317	0.3551	3.9019	4.4874	1.453	3.4356	2.8356	3.1007	2.1957	2.1716	2.6608	3.0476	2.2219	3.5602	0.892	0.7284	0.8401	1.0731	0.6682	0.7523
phenol red	36817	LC/MS Neg	100001724	3665.9	353.049	143-74-8	4766	C12600		1.3831	0.8996	1.0009	0.6794	1.2082	1.1143	0.9175	1.0011	0.9044	1.0092	0.9888	0.7101	1.0483	0.8602	0.9266	0.469	0.9991	0.946	1.5644	1.3093	1.5752	0.9617	0.9622	1.0505	0.7716	0.8022	0.8957	0.9468	0.6732	1.1666	1.4261	1.4831	1.693	1.608	1.0292	1.335
phenylacetylglycine	33945	LC/MS Neg	100001275	2375	192.067	500-98-1	68144	C05598	HMDB00821	4.3048	2.1011	2.6435	1.649	1.9211	1.5144	1.6712	1.3388	0.9602	0.4089	0.3375	0.2075	0.6324	0.7718	0.8859	0.6294	0.9722	0.8843	0.6775	0.8922	1.3217	0.8153	1.0278	1.1328	0.592	0.7046	0.924	0.9217	0.8422	1.1963	1.1681	1.5013	1.6255	1.6242	1.4686	1.6504
phenylalanine	64	LC/MS Pos Early	460	2878	166.086	63-91-2	6140	C00079	HMDB00159	1.4094	0.9256	1.0024	0.8832	1.0102	1.0006	1.3112	1.0988	0.959	1.0606	1.0129	1.0652	1.0211	0.9736	0.9001	0.8273	0.8852	0.9662	0.9031	0.8815	0.8746	0.8539	0.8401	0.9764	0.9994	1.0237	0.9843	0.8789	0.9712	1.0866	1.2017	1.2437	1.1682	1.1402	1.1846	1.1829
phenylalanylalanine	41374	LC/MS Pos Early	100003589	2909	237.123	3918-87-4	5488196			0.6528	0.5696	0.2922	1	1.3378	1.0024	0.3397	0.6738	0.4751	0.9435	0.6826	0.8524	0.2593	0.2593	0.7354	0.5197	0.6595	1.062	1.6728	1.4061	1.5157	1.6779	1.3489	1.9759	2.6813	2.2253	2.2252	1.6218	2.2392	2.2594	0.6457	1.0759	3.3449	0.4868	0.7471	0.7956
phenylalanylglycine	41370	LC/MS Pos Early	100003588	2898	223.108	721-90-4	98207		HMDB28995	0.9838	0.7368	0.5058	1.0579	1.8081	1.4357	0.7109	0.889	0.7735	1.0162	0.7762	1.1287	0.5428	0.5739	0.9356	0.7978	0.6257	1.1725	1.9608	1.486	1.7082	1.9702	1.53	2.1267	2.3153	2.4485	2.2951	1.9421	2.4179	2.3631	0.3603	0.5216	0.6349	0.4727	0.2908	0.9431
phenyllactate (PLA)	22130	LC/MS Neg	100000774	2208	165.056	828-01-3	3848	C05607	HMDB00779	0.4145	0.7967	0.8959	0.734	1.0344	1.0628	0.4526	0.6512	0.4145	0.4145	0.4145	0.4145	0.4145	0.5381	0.4145	0.4145	0.4145	0.4976	0.4145	1.2805	0.4145	0.6875	0.5474	1.0678	0.9411	0.9695	1.2781	0.7301	1.0305	1.81	5.2933	5.4468	4.04	4.8615	4.3216	2.5469
phosphate	42109	LC/MS Neg	461	608	96.9696	7664-38-2	1061	C00009	HMDB01429	1.3956	1.0117	1.0141	0.6284	0.8872	0.8218	1.3396	1.0988	0.9778	0.9474	1.0071	0.9929	0.9727	0.9113	0.8147	0.7278	0.9205	0.8288	1.3148	1.3355	1.303	1.1419	1.0356	1.2606	1.1998	1.3235	1.2843	1.0914	1.1742	1.208	0.8584	0.876	0.8648	0.7671	0.833	0.8978
choline phosphate	34396	LC/MS Pos Early	267	700	184.073	72556-74-2	1014	C00588	HMDB01565	1.5517	1.1031	1.0728	1.0367	1.1339	1.0619	1.6924	1.4386	1.252	1.3798	1.2266	1.2738	1.1888	1.1859	1.0328	1.0406	1.1768	1.1984	0.658	0.6455	0.6358	0.668	0.6229	0.6961	0.6293	0.7548	0.7586	0.6008	0.7012	0.7128	0.8357	0.8125	0.8587	0.804	0.8023	0.9672
phosphoenolpyruvate (PEP)	597	LC/MS Neg	463	587.3	166.975	10526-80-4	1005	C00074	HMDB00263	8.8833	1.2514	2.0376	0.7987	0.4593	0.297	0.5582	0.9985	0.446	1.48	0.8224	3.6569	1	0.3335	0.2757	0.3536	0.5567	0.3991	69.1826	29.433	20.1475	17.7238	10.7392	17.0093	61.1084	57.2078	42.5798	45.298	44.2573	21.5846	0.4675	0.4638	0.1657	0.1413	0.0816	0.0816
phosphoethanolamine	1600	LC/MS Polar	1026	4559.1	140.012	1071-23-4	1015	C00346	HMDB00224	0.0883	0.0883	0.0883	0.123	0.0883	0.0883	0.0883	0.0883	0.0883	0.1029	0.0883	0.0883	0.0883	0.0883	0.0883	0.0883	0.0883	0.0883	1.3694	1.0681	0.9319	0.8747	0.7116	0.7769	2.1281	2.1129	1.8864	1.7652	1.7529	2.1728	0.0883	0.0883	0.0883	0.0883	0.0921	0.0883
phosphopantetheine	15504	LC/MS Neg	100000328	1597	357.089	NA	987	C01134	HMDB01416	1.4959	0.3398	0.3398	1.0077	0.6418	0.8017	0.5718	0.53	0.4247	1	0.5693	0.3398	0.7891	0.532	1.0392	0.5591	0.8948	0.4873	8.1866	4.3461	2.5211	2.7326	2.7996	1.9086	9.8256	10.0844	5.6604	9.8263	6.2595	3.8128	0.4355	0.3398	0.3398	0.5943	0.575	0.3398
phytosphingosine	1510	LC/MS Pos Late	469	1367	318.3	554-62-1	122121	C12144	HMDB04610	1.0433	0.7293	0.5759	0.6453	0.9128	0.7335	0.6128	0.5462	0.5796	0.6684	0.7439	0.6171	0.9068	0.9882	0.9975	0.8458	1.0025	0.9681	1.3118	0.9636	1.1231	1.0693	1.2511	1.227	1.4686	1.3823	1.3752	1.4052	1.1238	1.5049	1.0105	1.2261	1.1971	1.0581	0.9456	1.09
pipecolate	1444	LC/MS Pos Early	1025	2200	130.086	4043-87-2	849	C00408	HMDB00070	1.9152	1.4188	1.3639	1.3261	1.194	1.3831	1.3863	1.2647	0.8891	1.1303	1.0673	1.0252	0.7979	0.7355	0.6827	0.6737	0.7414	0.7043	0.3992	0.524	0.4292	0.4543	0.5639	0.5331	0.7258	0.9474	0.9748	0.855	0.9287	1.1631	1.9906	1.9678	1.7686	2.0393	2.0316	2.1658
proline	1898	LC/MS Pos Early	480	1603	116.071	147-85-3	145742	C00148	HMDB00162	1.7062	1.0597	1.1767	1.1352	1.1297	1.1533	1.01	0.9794	0.8559	0.919	0.8623	0.7753	0.9553	0.9905	0.9705	0.804	0.9113	1.0731	0.8819	1.068	0.9906	1.0094	1.0161	1.2369	0.7735	0.8205	0.8633	0.7426	0.8418	0.9766	1.4071	1.3753	1.4549	1.3627	1.4791	1.3346
prolylglycine	40703	LC/MS Pos Early	100003674	2136	173.092	2578-57-6	6426709		HMDB11178	1.1092	0.8883	0.737	0.9123	1.2365	1.1299	0.7353	0.7988	0.6071	0.7679	0.8697	1.0719	0.8892	0.6317	0.7701	0.5803	0.7631	0.8903	1.1648	0.9449	1.096	1.1081	0.8701	1.1388	1.0259	1.2161	1.1178	1.068	1.1017	1.131	0.9741	1.0441	1.0836	1.1992	0.9005	1.355
pro-hydroxy-pro	35127	LC/MS Pos Early	100001167	2128	229.118	18684-24-7	11673055		HMDB06695	0.9282	0.5224	0.6134	0.9589	0.7032	0.6705	0.6744	0.7034	0.7014	0.9896	0.9376	1.0294	0.7364	0.853	0.6926	0.655	0.9426	1.0104	0.9019	1.0589	1.1747	1.1913	1.1231	1.1769	0.8399	1.2648	1.2431	1.1146	1.1576	1.4091	1.3398	1.3281	1.0822	1.4218	1.4852	1.5364
propionylcarnitine (C3)	32452	LC/MS Pos Early	100001162	2590	218.139	17298-37-2	107738	C03017	HMDB00824	1.6218	1.2102	1.1268	1.2713	1.2578	1.2576	1.1608	0.9628	0.8586	1.1799	0.898	0.8567	1.1837	1.0961	0.9238	0.8903	1.1705	1.0274	0.673	0.7381	0.9057	0.8423	0.8162	0.9726	0.7207	0.8133	0.8908	0.6746	0.85	0.9471	1.0667	1.1365	1.1997	1.3329	1.1092	1.4468
pseudouridine	33442	LC/MS Neg	821	1100	243.062	1445-07-4	15047	C02067	HMDB00767	2.6126	1.6439	1.9142	0.2968	1.5831	1.5228	1.5368	1.0816	1.109	0.7056	1.2732	0.9292	1.3569	1.2575	1.3048	0.7929	1.2502	1.1677	0.9193	1.0649	0.9328	0.9371	0.7306	0.917	0.3769	0.7076	0.7561	1.0071	0.5251	0.8311	1.1189	1.1162	0.9929	0.9693	0.6557	0.947
putrescine	1408	LC/MS Pos Early	49	3027	89.1073	110-60-1	1045	C00134	HMDB01414	0.8158	0.4811	0.4909	0.4895	0.5113	0.5507	0.9412	0.8749	0.6258	0.6287	0.5837	0.5864	1.0275	1.1156	1.1105	1.0967	1.0416	1.2256	1.3608	1.3919	1.7417	1.5419	1.4755	1.6663	1.3065	1.6564	1.9059	1.4151	1.6261	1.6224	0.6998	0.6635	0.8831	0.6174	0.7071	0.9725
pyridoxal	1651	LC/MS Pos Early	491	2343	168.066	65-22-5	1050	C00250	HMDB01545	1.6378	0.9844	1.0049	0.7067	0.6662	0.646	1.2126	1.0676	0.7439	0.9951	0.9728	1.1131	1.142	0.9811	0.7427	0.7644	1.1435	0.9502	0.9844	0.7915	0.8414	0.9743	0.7588	0.9571	1.4427	1.7812	1.6836	1.595	1.5358	1.6306	1.1056	1.1715	1.1126	1.1256	0.9883	1.2919
pyridoxal phosphate	5331	LC/MS Pos Early	492	1367	248.032	41468-25-1	1051	C00018	HMDB01491	1.6263	0.2931	0.2931	2.1	1.9267	1.8582	0.2931	0.6089	0.2931	0.2931	0.2931	0.4059	0.4693	0.2931	1	0.2931	0.7834	0.2931	0.2931	0.2931	0.2931	0.2931	0.2931	0.2931	0.2931	0.2931	0.2931	0.2931	0.2931	0.2931	1.4106	1	1.1376	0.978	1.3141	0.2931
pyridoxamine	2150	LC/MS Pos Early	568	2975	169.097	58052-48-5	1052	C00534	HMDB01431	1.7143	1.0303	1.0735	0.8159	0.7806	0.8813	0.9185	0.8888	0.7226	0.8043	0.73	0.841	1.0184	0.9956	0.76	0.8118	1.0044	0.9576	1.1067	0.9123	0.8033	0.8202	0.7965	0.9913	1.4246	1.3702	1.2892	1.2352	1.2543	1.3272	1.4513	1.4732	1.4686	1.2908	1.2653	1.5607
pyridoxamine phosphate	3138	LC/MS Pos Early	493	1932	249.063	529-96-4	1053	C00647	HMDB01555	2.4337	0.653	0.7881	1.2469	0.5212	1.4597	0.6372	1.1477	0.7018	1.2579	1.3508	0.9733	1.2825	0.5963	1.3761	0.8107	1.4683	0.6147	1.785	1.0498	1.0274	0.718	1.231	0.7034	1.4056	0.4281	0.4648	1.2373	0.5454	0.6306	1.1145	0.4773	0.2481	1.0012	1	0.2481
pyridoxate	31555	LC/MS Neg	100001121	2185	182.046	82-82-6	6723	C00847	HMDB00017	0.5931	0.8627	0.6271	0.968	0.8196	0.8149	0.5931	0.5931	0.6885	0.5931	0.5931	0.5931	1.4274	1.1074	1	0.683	1.2803	1.0527	0.9429	1.0165	1.6371	0.5931	1.185	1.1265	0.5931	0.5931	1.0427	0.8594	0.5931	1.0738	1.3087	1.2839	1.006	0.6689	0.9569	0.8593
pyridoxine (Vitamin B6)	608	LC/MS Pos Early	936	2442	170.081	58-56-0	1054	C00314	HMDB02075	0.1594	0.0843	0.0371	0.8363	0.5621	0.3125	0.5299	0.6101	0.3547	0.7148	0.3585	0.3803	0.5268	0.5599	0.9093	0.7277	0.4418	1.1227	1.0951	0.9751	1.2595	1.1627	1.0765	1.2447	1.1738	1.3826	1.5567	1.3563	1.579	1.9905	1.0249	1.0639	1.2748	1.2557	1.0395	1.8415
pyroglutamine*	46225	LC/MS Pos Early	100001540	1900	129.066	2353-44-8	134508			1.6848	0.9533	1.0045	1.2766	1.0552	1.2772	1.2954	1.4293	1.0588	1.419	1.2339	1.2536	1.3938	1.2195	1.2831	1.0439	1.3636	1.2542	0.6192	0.5346	0.778	0.5348	0.6554	0.6813	0.6597	0.6046	0.6429	0.676	0.5767	0.7122	0.9423	0.8548	0.7985	0.9955	1.0207	0.8514
pyruvate	22250	LC/MS Polar	823	2650	175.025	127-17-3	1060	C00022	HMDB00243	1.2739	0.9017	0.8837	1.0465	1.0577	1.0015	1.3645	1.4619	0.9416	0.9594	0.9529	0.8754	0.9692	0.9146	0.9385	0.9124	0.9558	0.955	1.0876	1.5703	1.3722	1.5227	1.7561	1.9683	0.9936	1.0655	1.1115	0.9602	1.1413	1.2751	0.8485	0.7248	0.9985	0.9187	1.1547	1.027
retinol (Vitamin A)	1806	LC/MS Pos Late	498	1636	269.226	68-26-8	445354	C00473	HMDB00305	1.1319	0.734	1.0706	4.7529	1.8852	1.7842	0.8979	0.8382	0.5933	3.0194	0.2291	0.782	0.2291	0.3627	0.2291	0.3501	0.3349	0.402	0.8889	1.192	1.2544	0.9294	1.1624	1.141	2.0519	1.8963	1.611	1.8126	1.3903	1.6296	0.2291	0.3413	0.2291	0.4221	0.3167	0.2918
ribitol	15772	LC/MS Polar	100000406	1789.6	151.061	488-81-3	6912	C00474	HMDB00508	1.6609	1.0167	1.158	1.1049	1.3963	1.1	1.1055	1.065	0.7805	0.7732	0.7472	0.7179	0.829	0.8403	0.857	0.7808	0.8129	0.9658	1.2393	1.5273	1.7758	1.6247	1.7828	2.0538	0.9056	1.1107	1.2489	0.9584	1.0355	1.2963	0.6554	0.6884	0.7635	0.6726	0.7243	0.9833
riboflavin (Vitamin B2)	1827	LC/MS Pos Early	500	2292	377.146	83-88-5	493570	C00255	HMDB00244	1.3892	0.9055	0.9484	0.3335	0.3335	0.743	0.7883	0.4932	0.3335	0.8215	0.8957	0.942	0.9764	0.8508	1.0092	0.8991	1.1599	0.9753	0.9908	0.9845	1.0149	0.9289	0.8899	1.1013	1.1489	1.516	1.2523	1.4442	1.3853	1.5615	1.1833	1.0383	1.0897	1.1845	1.2223	1.2494
ribonate	27731	LC/MS Polar	100001007	2425	165.04	1936-08-03	5460677	C01685	HMDB00867	1.2664	1.0512	1.1576	1.0277	1.2459	1.1272	1.2868	1.4414	0.9227	1.0217	0.9549	0.7497	0.7345	0.7761	0.777	0.6301	0.7562	0.883	0.5475	0.9783	0.9673	1.0368	1.1332	1.2123	0.4862	0.5998	0.7535	0.6417	0.6301	0.7349	1.0702	1.0259	1.2838	1.2477	1.1992	1.3628
ribose	1471	LC/MS Polar	914	1508.2	195.051	50-69-1	5779	C00121	HMDB00283	1.2724	0.9011	0.6729	0.3767	1.059	0.4961	1.0858	1.2237	1.401	0.6011	0.6753	1	0.3479	0.4034	0.5657	0.5823	0.3588	1.0286	1.6509	1.3342	1.0022	1.2724	0.5917	1.265	1.8679	2.6089	2.2575	1.2331	1.9474	1.9185	0.1585	0.3375	0.4109	0.1688	0.1585	0.4649
ribose 1-phosphate	1763	LC/MS Polar	219	4025	229.012	50-99-7;58459-37-3	439236	C00620	HMDB01489	0.9352	0.5984	0.6994	0.6852	0.5846	0.8849	0.8496	1.2145	0.6773	0.9564	0.6735	0.6946	0.7949	0.5539	0.7031	0.5369	0.6925	0.5216	1.0241	1.1547	1.2151	0.9759	1.246	1.1319	1.6513	1.7141	1.6058	1.5784	1.8303	1.4475	1.2143	1.1362	1.2669	1.1325	1.4261	1.1163
S-1-pyrroline-5-carboxylate	42370	LC/MS Pos Early	35	1528	114.055	2906-39-0	1196	C04322	HMDB01301	1.0571	0.7406	0.9828	0.6375	1.086	1.0755	0.7758	0.4608	0.4789	0.6447	0.4779	0.4761	1.1527	1	1.3631	1.0778	1.3458	1.6615	0.3901	0.3901	0.8101	0.4457	0.4309	0.3901	0.3901	0.3901	0.3901	0.3901	0.3901	0.5226	1.4737	1.7213	1.9155	2.4544	1.22	4.46
saccharopine	1495	LC/MS Pos Early	392	2530	277.139	997-68-2	160556	C00449	HMDB00279	0.996	0.6271	0.7486	0.7392	0.6668	0.7659	1.1863	1.0109	0.8815	1.2235	1.058	1.004	0.2951	0.2343	0.2541	0.2366	0.3	0.2606	0.6487	0.7786	0.7065	0.7534	0.8592	1.0825	1.2948	1.3719	1.2289	1.0976	1.3954	1.5921	1.2295	1.3317	1.1344	1.2493	1.3085	1.4355
S-adenosylhomocysteine (SAH)	42382	LC/MS Neg	197	1832.4	383.114	979-92-0	439155	C00021	HMDB00939	2.3147	1.1916	1.4288	0.8927	1.2443	1.2782	1.1939	1.3123	0.9501	0.8108	0.9574	0.9887	1.1474	0.9912	1.2019	1.0088	1.5562	0.968	1.0627	1.0577	0.9869	0.6784	0.841	0.8076	1.2316	1.1838	0.8574	0.9236	0.9398	0.9784	1.0276	0.8341	0.8392	1.1681	1.0891	0.8845
S-adenosylmethionine (SAM)	15915	LC/MS Pos Early	1263	3002	399.145	24346-00-7;86867-01-8;86867-0108	34756	C00019	HMDB01185	1.5298	1.1508	1.236	0.7385	0.9998	1.1188	1.8606	1.2894	1.1372	0.9155	1.1643	0.9787	0.9761	0.9486	0.8254	0.9082	0.8857	1.0191	0.6842	0.902	0.9198	0.9107	0.992	1.3232	0.8777	1.0002	1.0022	0.8344	0.9491	1.2491	1.1098	1.0841	1.132	1.0363	0.9536	1.3083
sarcosine	1516	LC/MS Pos Early	1023	1280	90.055	107-97-1	1088	C00213	HMDB00271	1.2163	0.4981	1.7629	0.9702	1.1349	0.8993	1.073	0.7534	0.5502	0.7038	1.0646	0.5493	0.4981	0.9241	0.5837	0.5884	0.6928	1.0012	0.5416	0.8332	0.5805	1.0082	0.8845	1.0041	0.708	0.9393	2.3933	1.1391	1	1.429	1.8834	2.1997	1.9771	2.0095	1.9563	2.2823
sedoheptulose	53237	LC/MS Polar	100002619	2255	209.067	3019-74-7	5459879		HMDB03219	1.1287	0.6745	0.9482	0.2956	0.2956	0.2956	0.8392	0.7398	0.5247	0.2956	0.2956	0.7578	0.2956	0.2956	0.2956	0.2956	0.6052	0.4273	1.1182	1.4472	1.1093	1.4121	1	1.657	2.3085	2.9338	2.5745	2.1238	1.916	3.0229	0.4911	0.5419	0.2956	0.2956	0.2956	0.7372
sedoheptulose-7-phosphate	35649	LC/MS Neg	100001628	599.6	289.033	2646-35-7	616	C05382	HMDB01068	1.213	0.9645	1.0562	0.6958	0.6608	0.6562	1.5446	1.1427	0.9678	0.799	0.8737	0.9352	1.3274	1.1037	0.7567	0.795	1.1223	0.8345	0.9406	1.2427	1.467	1.0987	1.0815	1.3564	1.3936	1.5242	1.4065	1.0322	1.4247	1.5691	0.4575	0.8334	0.8082	0.4157	0.3149	0.8696
serine	1648	LC/MS Pos Early	503	1239	106.05	56-45-1	5951	C00065	HMDB00187	1.3609	0.7911	0.9191	0.805	0.9745	0.9917	1.2631	1.239	1.0035	1.1451	0.9721	1.0148	1.0237	0.8042	0.9289	0.8024	1.0009	1.0023	0.9991	0.9624	0.9157	0.9125	0.8754	1.0868	1.071	1.1264	1.0271	0.9485	1.0611	1.1285	0.8888	0.9056	0.9551	1.0019	1.0297	1.0891
serotonin	2342	LC/MS Pos Early	504	2550	177.102	153-98-0	5202	C00780	HMDB00259	1.0674	0.4199	0.4391	2.2404	1.0297	0.7919	0.8449	0.8812	0.6295	2.3182	0.7944	0.7539	0.9703	1.6437	2.5297	2.4473	2.329	3.5526	0.1358	0.1358	0.1358	0.1358	0.2781	0.1358	0.7992	1.2996	1.5741	1.2431	1.4404	1.1343	0.1358	0.1358	0.1358	0.1358	0.1922	0.3971
S-methylcysteine	39592	LC/MS Polar	100002749	1942	134.028	1187-84-4	24417		HMDB02108	0.6333	0.6333	0.6971	0.7562	1.1122	1.0605	1.1828	0.6333	0.6333	0.7084	0.6333	0.7509	0.6333	0.8813	1	0.6379	0.8423	1.1094	0.6333	0.6333	1.0716	0.8233	0.967	0.9825	1.0538	1.3454	1.1749	0.921	1.1058	1.417	1.0155	0.9961	1.1004	1.1748	0.9604	1.3889
S-methylglutathione	33944	LC/MS Pos Early	100001259	2200	322.107	2922-56-7	3605667	C11347		0.8376	0.4048	0.4263	3.0872	1.2631	1.2041	1.2546	1.4408	0.8589	3.9176	0.8017	0.6713	1.0929	1.0093	1.1374	1.2665	0.9907	1.416	0.4048	0.4048	0.4048	0.4048	0.4048	0.4048	0.4048	0.4048	0.4048	0.4048	0.4048	0.4048	0.6609	0.6804	0.7502	0.7058	0.5004	1.0385
spermidine	485	LC/MS Pos Early	50	3355	146.165	124-20-9	1102	C00315	HMDB01257	1.2317	0.7444	0.737	1.3461	1.0056	0.9419	0.8991	0.956	0.7936	1.2091	0.7815	0.7423	0.8392	0.8837	0.9085	0.8104	0.8839	1.077	0.9944	0.8195	1.0953	0.8632	0.7813	0.9741	1.1753	1.3163	1.3138	1.2201	1.0828	1.0567	1.2924	1.2096	1.2976	1.2496	1.3149	1.6383
spermine	603	LC/MS Pos Late	507	758	203.223	71-44-3	1103	C00750	HMDB01256	0.4628	0.4628	0.4628	0.4628	0.4628	0.4628	1.0681	0.4628	0.4628	1.8595	0.4628	0.532	0.4628	0.4628	0.771	0.7005	0.4628	1.2972	0.9319	0.4628	2.8274	1.2804	0.4628	0.4628	0.4628	2.3687	0.8888	0.4628	0.4628	0.4628	0.4628	0.6306	0.4628	0.4628	0.4628	1.4923
sphingadienine*	57426	LC/MS Pos Late	100015643	1350	298.274	25696-03-1	6449795			0.7668	0.5403	0.4956	1.2051	1.2395	0.8531	0.4719	0.428	0.4451	0.7784	0.5551	0.5809	0.8697	0.7727	0.997	0.8567	1.003	1.0906	2.0165	1.4582	1.6608	1.591	1.4947	1.5061	1.8079	1.902	1.7921	1.577	1.4282	1.5011	0.7401	0.9289	1.0435	0.7194	0.7282	1.0698
sphinganine	17769	LC/MS Pos Late	313	1413	302.305	3102-56-5	3126	C00836	HMDB00269	2.1804	1.2231	1.1735	0.7633	1.202	1.1085	1.0895	1.0063	0.9008	0.823	0.9291	0.9157	1.0049	1.095	1.0832	0.9951	1.2269	1.0541	0.7671	0.5836	0.6513	0.6603	0.597	0.7272	0.9051	0.9379	0.8727	0.6944	0.7131	0.7036	1.198	1.418	1.3427	1.3919	1.333	1.2872
stearoyl sphingomyelin (d18:1/18:0)	19503	LC/MS Pos Late	1538	2400	731.606	85187-10-6;85187-10-6	6453725	C00550	HMDB01348	1.3838	0.8875	0.8816	0.7062	0.8226	0.8155	1.0531	1.0297	0.8445	0.9703	0.8818	0.9668	1.134	0.9288	1.0745	0.8457	1.1753	0.9448	1.7063	1.4502	1.4832	1.2069	1.1935	1.2513	1.1893	1.2393	1.2317	1.0415	1.0813	1.041	0.6891	0.6966	0.6584	0.6814	0.6493	0.6148
sphingomyelin (d17:1/16:0, d18:1/15:0, d16:1/17:0)*	52433	LC/MS Pos Late	100006314	2082	689.559	121999-58-4				1.339	0.982	1.0544	0.937	0.9735	0.8778	1.0484	0.841	0.8378	0.9851	0.9813	1.001	0.9794	1.0164	0.9117	0.8584	1.0615	0.999	1.2695	1.1072	1.1161	1.161	0.9913	1.122	1.2836	1.4471	1.2643	1.2811	1.0642	1.3025	0.9388	1.0457	0.9354	0.9081	0.8919	0.9658
sphingomyelin (d17:2/16:0, d18:2/15:0)*	57483	LC/MS Pos Late	100015793	1837	687.544					1.4543	0.977	1.1494	0.9096	0.9643	0.882	0.9848	0.6863	0.7366	0.816	0.9203	1.0095	1.0864	1.2138	1.0677	1.012	1.0977	1.07	1.0978	0.9354	0.9454	1.0159	0.8727	0.958	1.1242	1.4227	1.1135	1.1789	0.9102	1.3174	0.9247	1.1582	1.004	0.8643	0.8867	0.996
sphingomyelin (d18:0/18:0, d19:0/17:0)*	57473	LC/MS Pos Late	100009027	2362	733.622				HMDB12087	2.7796	1.7729	1.8018	1.5117	1.749	1.6146	1.4888	1.1141	0.9677	1.0727	1.0383	1.031	1.5443	1.2594	1.4369	1.3871	2.2049	1.5673	0.7259	0.4275	0.3946	0.2876	0.3564	0.5216	0.7674	0.7602	0.6699	0.6234	0.6237	0.6303	0.8998	1.0395	0.9382	0.969	0.7749	0.8193
sphingomyelin (d18:0/20:0, d16:0/22:0)*	57476	LC/MS Pos Late	100015786	2600	761.653					2.0224	1.2568	1.3311	0.9938	1.2202	1.1009	1.4458	1.0974	1.0062	1.0091	0.9792	1.0682	1.1026	1.2252	1.2342	1.1857	1.6837	1.1969	0.378	0.378	0.378	0.378	0.378	0.3884	0.8599	0.9126	0.8621	0.5714	0.5759	0.6559	0.8222	0.9133	0.8093	0.7808	0.5974	0.6417
sphingomyelin (d18:1/14:0, d16:1/16:0)*	42463	LC/MS Pos Late	100004328	1998	675.544		11433862		HMDB12097	1.3385	1.0328	1.108	0.8962	1.0163	0.901	0.9989	0.8276	0.8098	0.9376	0.9243	0.8976	1.1198	1.1276	1.0815	1.0005	1.1894	1.1624	1.0477	0.9112	0.8987	0.9702	0.7731	0.8884	1.1574	1.3223	1.1613	1.1414	0.9872	1.1776	0.9827	1.1342	0.9995	0.9488	0.9543	1.0501
sphingomyelin (d18:1/18:1, d18:2/18:0)	37529	LC/MS Pos Late	100002106	2167	729.591	108392-10-5	6443882		HMDB12101	1.4227	1.0938	1.144	0.8445	1.1058	0.9223	1.1838	0.7596	0.8844	0.8253	0.7196	0.8141	0.8663	1.0061	0.8073	0.8976	0.8959	0.9939	2.021	1.877	1.6975	1.6666	1.3832	1.6722	1.1739	1.6199	1.3366	1.1082	1.3834	1.2468	0.6886	0.7394	0.7444	0.6097	0.6907	0.7272
sphingomyelin (d18:1/20:0, d16:1/22:0)*	48490	LC/MS Pos Late	100006290	2685	759.638				HMDB12102	1.3602	0.8067	0.855	0.7233	0.7951	0.7695	1.1617	1.0535	0.9479	1.0057	0.9581	0.991	1.0714	0.952	0.993	0.864	1.2522	0.9943	1.6539	1.3156	1.401	1.1713	1.1736	1.3062	1.5678	1.5322	1.4728	1.2777	1.2338	1.2934	0.8273	0.8627	0.8189	0.8206	0.7895	0.74
sphingomyelin (d18:1/20:1, d18:2/20:0)*	48491	LC/MS Pos Late	100006292	2383	757.622	222403-67-0				1.8771	1.1991	1.3214	0.8826	1.1453	0.8254	0.7872	0.3436	0.3436	0.6673	0.4702	0.6836	1	0.5654	1.0028	0.8928	0.8602	0.5685	2.4946	2.0315	1.9067	1.5553	1.5406	1.6727	1.7299	1.6959	1.9029	1.2374	1.5531	1.6115	0.5513	0.6644	0.4181	0.6724	0.7091	0.5239
sphingomyelin (d18:1/21:0, d17:1/22:0, d16:1/23:0)*	52495	LC/MS Pos Late	100009025	2793	773.653					1.0069	0.6292	0.6406	0.5627	0.5667	0.5525	1.2621	1.0404	0.9592	1.023	0.9931	1.0132	0.8793	0.899	0.8767	0.8414	1.0353	0.9486	1.7439	1.2012	1.4479	1.3747	1.2929	1.5309	1.7731	1.7879	1.7348	1.4965	1.3449	1.4294	0.8091	0.8108	0.8048	0.7749	0.656	0.7139
sphingomyelin (d18:1/22:1, d18:2/22:0, d16:1/24:1)*	48493	LC/MS Pos Late	100006295	2666	785.653				HMDB12104	1.1765	0.8031	0.8542	0.7124	0.8092	0.7376	1.0905	0.9116	0.8995	0.9827	0.9448	0.9586	1.1023	1.0207	1.0173	0.9039	1.0349	1.0936	1.3385	1.2107	1.2318	1.1264	0.971	1.1361	1.3342	1.4877	1.3031	1.1929	1.2242	1.2948	0.8475	0.8499	0.814	0.7859	0.8248	0.8346
sphingomyelin (d18:1/24:1, d18:2/24:0)*	47153	LC/MS Pos Late	100005986	3033	813.684	94359-13-4			HMDB12107	1.3062	0.9405	0.9729	0.7437	0.9254	0.7922	1.1421	0.8898	0.9339	0.9322	0.9018	0.9266	1.0899	1.1088	1.0182	0.966	1.1846	1.1133	1.1528	1.0164	0.9884	1.0081	0.8592	1.0478	1.1484	1.3053	1.2161	1.051	1.0442	1.1623	0.9919	1.0762	0.9894	0.9439	0.8977	0.954
sphingomyelin (d18:2/14:0, d18:1/14:1)*	47154	LC/MS Pos Late	100005985	1860	673.528					1.8154	1.2557	1.3663	1.1622	1.2642	1.1232	0.867	0.7339	0.6956	0.8637	0.9154	0.9153	1.2106	1.2958	1.2301	1.1584	1.2492	1.3238	0.9783	0.8386	0.9234	0.9212	0.8275	0.8782	1.0115	1.2105	1.0934	1.1944	0.905	1.1706	0.9717	1.0098	0.8719	0.8837	0.8919	0.9902
sphingomyelin (d18:2/16:0, d18:1/16:1)*	42459	LC/MS Pos Late	100004329	2002	701.559					1.5546	1.1383	1.2218	1.0373	1.1567	1.0238	0.883	0.7171	0.7046	0.8054	0.8018	0.7929	1.0758	1.094	1.0131	0.957	1.1035	1.1066	1.1088	0.9869	0.9669	1.0246	0.8287	0.9598	1.0456	1.2125	1.0507	1.0654	0.9078	1.0659	0.864	0.959	0.8419	0.8093	0.8304	0.8709
sphingomyelin (d18:2/23:0, d18:1/23:1, d17:1/24:1)*	52435	LC/MS Pos Late	100008956	2845	799.669					1.1155	0.775	0.8098	0.6863	0.7874	0.6842	1.2027	0.9385	0.8943	1.0051	0.9949	0.9854	1.008	0.9903	0.9688	0.8743	1.1338	1.0384	1.3672	1.1231	1.1332	1.1833	1.0149	1.1843	1.3001	1.4722	1.35	1.2266	1.1379	1.2331	0.8115	0.8353	0.7676	0.7705	0.7378	0.7971
sphingomyelin (d18:2/23:1)*	57482	LC/MS Pos Late	100015791	2315	797.653					1.588	0.9795	0.5946	0.5946	0.5946	0.8932	0.9336	0.9542	0.6565	1.3706	1.1178	1.5032	1.8548	0.798	1.2548	0.6249	1.5076	0.5946	1.7573	0.9392	1.4453	0.5946	0.8978	1.5037	1.6562	1.5677	2.0761	1.5997	0.9442	1.1196	1.0205	0.764	0.7512	0.8953	0.7716	0.6653
sphingomyelin (d18:2/24:1, d18:1/24:2)*	52437	LC/MS Pos Late	100008957	2635	811.669					1.5191	1.253	1.3709	0.9413	1.2495	0.9577	1.2203	0.8819	1.0181	0.9789	0.9377	0.9486	1.2589	1.2463	1.1404	1.1127	1.3013	1.2978	1.1902	0.9692	0.9563	0.9172	0.8009	0.9215	1.1709	1.273	1.1477	0.9819	1.021	1.0942	0.6245	0.8577	0.7865	0.7687	0.8112	0.8278
sphingomyelin (d18:2/24:2)*	57479	LC/MS Pos Late	100015789	2215	809.653					1.1065	0.9233	0.5928	1.0185	0.5928	0.9361	1.3297	0.5928	0.5928	0.8865	0.8546	0.8996	1.6546	0.5928	1	0.5928	0.5928	0.5928	1.2826	1.281	1.1853	0.5928	0.7579	0.9804	1.2245	1.338	0.5928	1.6239	0.5928	1.0622	0.5928	0.6855	0.5928	0.8617	0.6791	0.5928
sphingosine	17747	LC/MS Pos Late	297	1393	300.29	123-78-4	5353955	C00319	HMDB00252	1.2059	0.8851	0.7843	0.8521	1.1807	0.8953	0.7991	0.7058	0.784	0.9523	0.9401	0.8434	0.9049	1.0287	0.8314	0.9188	1.0397	1.0547	1.2207	0.9894	1.0314	1.0106	0.9832	1.1496	1.1003	1.2182	1.1446	0.966	0.9342	0.9589	1.0596	1.233	1.2554	1.0229	1.1018	1.1842
stachydrine	34384	LC/MS Pos Early	100001296	1440	144.102	4136-37-2	115244	C10172	HMDB04827	1.9115	1.2023	1.2467	1.2578	1.2269	1.3626	1.0474	1.0394	0.7815	1.0102	0.9372	0.7999	0.9873	1.1327	0.9336	0.8719	0.9148	0.9898	0.6739	0.8166	0.8444	0.7816	1.0513	1.0233	0.6986	0.7139	0.8264	0.8728	0.8621	0.9841	1.2813	1.2682	1.2279	1.2493	1.3566	1.2609
stearate (18:0)	1358	LC/MS Neg	439	5872	283.264	57-11-4	5281	C01530	HMDB00827	1.1684	0.7213	1.04	0.6399	0.9433	0.8267	0.9421	1.1617	0.8218	0.8135	0.8493	1.0142	0.8806	0.7499	0.7649	0.6078	0.9107	0.7783	1.5413	1.6791	1.4706	1.3154	1.2964	1.3421	1.9314	3.0904	1.463	1.4957	1.4618	1.5017	0.975	1.0205	1.271	0.9511	0.9333	0.9858
stearoyl ethanolamide	38625	LC/MS Pos Late	100002254	1787	328.321	111-57-9	27902		HMDB13078	0.7436	0.4926	0.5465	0.5066	0.552	0.5031	0.7269	0.7127	0.7299	0.7371	0.7367	0.8135	0.591	0.6033	0.5587	0.5152	0.6349	0.6051	1.2655	1.473	1.2638	1.38	1.3839	1.6486	1.5588	1.5382	1.3583	1.4	1.3321	1.6619	1.2401	1.2886	1.2521	1.1865	1.1966	1.199
stearoylcarnitine (C18)	34409	LC/MS Pos Late	100001391	1485	428.373	18822-91-8	6426855		HMDB00848	1.6278	1.1418	1.2753	0.7577	0.7346	0.6794	1.1668	1.0121	0.8461	0.7762	0.7888	0.7933	0.6986	0.7416	0.6827	0.6242	0.7679	0.6938	2.2072	2.1472	1.6719	1.7011	1.6435	2.0848	2.3056	2.1471	1.8187	2.3664	1.9723	2.7034	0.9879	1.1453	0.9226	0.8969	0.8889	0.7591
succinate	1437	LC/MS Polar	252	3149	117.019	110-15-6	1110	C00042	HMDB00254	0.9787	0.6201	0.758	1.2887	0.6463	0.9247	1.0148	1.0578	0.6595	1.3786	0.7466	0.7077	0.8182	0.8567	0.704	0.7731	0.924	0.8893	0.949	1.2677	1.6951	1.3255	1.5832	1.7048	0.9916	0.911	1.0302	0.9118	1.0084	1.066	1.7093	1.6194	1.8463	1.7451	2.0053	1.9683
succinylcarnitine (C4-DC)	37058	LC/MS Pos Early	100001948	2291	262.129	256928-74-2	71464481		HMDB61717	1.9937	1.6245	1.6341	1.2481	1.5186	1.3754	1.3679	1.0148	0.996	1.1538	1.0419	1.2452	0.8993	0.8265	0.8129	0.7482	1.1533	0.89	1.0201	0.8537	0.8288	1.0381	0.7631	0.8536	0.5383	0.6641	0.621	0.567	0.5124	0.6525	0.9113	0.8903	1.0244	1.0192	1.004	1.2858
sulfate*	46960	LC/MS Neg	100002528	616	96.9601	14808-79-8	1118	C00059	HMDB01448	1.6709	0.8198	1.2439	1.3764	1.2376	0.9759	0.9262	0.6661	0.6202	0.9991	0.9542	0.7319	1.016	1.0009	0.98	0.9728	1.0341	1.7637	0.3889	0.9604	1.0991	0.3889	0.8188	1.3434	0.3889	0.4549	0.6184	0.7102	0.6124	1.2936	3.2016	2.8275	3.325	2.8923	2.9376	3.3655
taurine	2125	LC/MS Neg	512	690	124.007	107-35-7	1123	C00245	HMDB00251	2.0274	1.3567	1.3145	1.4037	1.3035	1.5064	1.2795	1.3646	0.8849	1.0582	1.0646	0.9297	1.1936	1.0258	1.1144	0.8908	1.2063	1.0624	0.6248	0.6079	0.671	0.6018	0.7642	0.7345	0.5516	0.5294	0.6708	0.5942	0.6347	0.7377	1.0133	0.904	0.947	0.9873	1.0844	1.0127
thiamin (Vitamin B1)	5341	LC/MS Pos Early	873	3050	265.112	59-43-8	1130	C00378	HMDB00235	1.5145	0.9403	1.0109	1.0378	0.9891	1.0967	1.2079	1.1065	0.8272	1.0195	0.9643	0.968	1.2197	1.0767	1.1163	0.9446	1.1389	1.1246	0.712	0.7154	0.8087	0.7958	0.8279	0.934	0.6928	0.75	0.7165	0.7229	0.7076	0.8452	1.8037	1.5903	1.7467	1.7454	1.8687	1.7116
thiamin diphosphate	35670	LC/MS Neg	522	1195.1	423.03	154-87-0	1132	C00068	HMDB01372	2.1172	0.9757	0.9205	1.2329	0.93	1.4328	1.5449	1.6881	0.6271	2.1527	1.7831	1	1.1642	0.8353	1.5546	0.6239	1.6545	1.3399	0.7658	0.8628	1.3341	0.772	0.8684	0.8063	0.9968	0.6315	0.6108	1.2084	0.5195	0.5195	1.1021	1.2259	0.7038	1.2024	0.6867	1.0473
thioproline	53231	LC/MS Pos Early	100009232	1250	134.027	34592-47-4	93176			1.3247	0.991	0.8661	0.4374	0.726	0.7684	1.4734	1.2288	1.009	0.9263	1.1306	1.1694	0.9892	0.9676	0.932	0.6931	0.9237	0.867	1.2583	1.2424	1.2558	1.0265	1.0288	1.1673	1.3708	1.2422	1.252	1.1018	1.2858	1.2683	0.6669	0.686	0.6678	0.5785	0.6295	0.6393
threonate	27738	LC/MS Polar	100001022	2384	135.03	70753-61-6	151152	C01620	HMDB00943	0.2396	0.2396	0.2396	0.2396	1.4867	0.2396	0.2396	0.2396	0.577	0.2396	0.2396	0.2396	0.7427	0.2396	0.2396	0.7269	0.2396	1	1.0422	0.2396	0.2396	0.2396	0.2396	1.2764	0.4809	0.6171	0.9172	0.2396	0.2396	0.2396	1.6279	1.5951	1.7031	0.2396	1.6164	0.2396
threonine	1284	LC/MS Pos Early	564	1514	120.066	72-19-5	6288	C00188	HMDB00167	1.3795	0.97	1.0299	0.9916	0.9317	1.09	1.4521	1.272	1.0707	1.2175	1.0675	1.1995	1.0248	0.8311	0.8698	0.7785	0.8575	1.0084	0.6961	0.7251	0.6621	0.6968	0.722	0.8517	0.8384	0.9481	0.9048	0.7227	0.8456	1.0554	1.7124	1.4599	1.2925	1.3293	1.6511	1.3712
thymidine	2183	LC/MS Neg	872	1963.7	241.083	50-89-5	5789	C00214	HMDB00273	3.9101	1.6818	2.0922	0.0404	0.0404	0.0404	1.8464	0.6653	0.1975	0.2026	0.3281	0.3292	1.665	0.9517	0.2057	0.2452	1.0483	0.1242	2.0629	1.7649	0.8853	1.2886	1.3087	1.4916	1.9022	2.1725	2.6165	2.2759	2.0234	1.996	0.1426	0.2949	0.3536	0.0656	0.1667	0.1599
thymine	604	LC/MS Neg	882	1654	125.036	65-71-4	1135	C00178	HMDB00262	4.1255	2.1633	2.3609	0.2951	1.1409	1.1065	1.2398	0.9794	0.7756	0.2951	0.9663	0.8215	1.0066	0.6911	0.5901	0.4985	0.6228	0.7255	1.318	1.1041	0.8481	0.9525	1	1.3149	2.4913	2.5428	2.333	2.4245	2.2978	2.2042	1.0438	0.8965	0.9894	0.7218	0.8911	0.7483
tiglylcarnitine (C5:1-DC)	35428	LC/MS Pos Early	100001597	2962	244.154	64191-86-2	22833596		HMDB02366	1.4214	1.0883	0.9878	0.9756	1.1713	1.0122	0.7678	0.7816	0.5062	0.685	0.6832	0.7056	0.9652	0.8412	0.9254	0.8215	1.0573	1.045	1.6382	1.7019	2.0325	2.1604	2.1376	2.3051	1.5282	1.9515	2.1628	1.7814	1.7259	2.0863	0.8843	0.8473	0.7738	0.8839	0.8793	0.9032
thymidine 5'-monophosphate	12023	LC/MS Neg	1248	883	321.049	33430-62-5	9700	C00364	HMDB01227	0.437	0.5815	0.5262	0.6039	0.761	1.3606	1.8102	2.0098	1.3121	1.1174	1.7362	1.1298	1.4049	1.1811	1.4225	0.8067	1.5368	1.0264	0.2079	0.5972	0.9736	0.4962	0.8164	0.7308	0.0737	0.0743	0.1928	0.1491	0.1369	0.4546	1.9175	1.8258	2.2372	2.2202	1.579	1.4038
tricosanoyl sphingomyelin (d18:1/23:0)*	52436	LC/MS Pos Late	100008955	3200	801.684				HMDB12105	1.1354	0.7581	0.7507	0.5433	0.6126	0.5787	1.3668	1.0243	1.0118	0.947	0.9736	0.9298	0.8348	1.1453	0.8959	0.9882	1.1464	0.9677	1.524	1.1655	1.1699	1.3142	1.1045	1.5058	1.4141	1.5051	1.4666	1.121	1.113	1.2267	0.6938	0.9042	0.7252	0.6973	0.5494	0.6085
trigonelline (N'-methylnicotinate)	32401	LC/MS Pos Early	100001092	1388	138.055	535-83-1	5570	C01004	HMDB00875	1.4986	0.9909	0.9616	1.0565	1.0033	1.1603	0.6745	0.5037	0.6474	0.5487	0.868	0.6556	0.8507	0.87	0.9967	0.8674	0.8453	1.0087	1.3075	2.0572	0.6913	0.5754	0.5187	0.6028	1.495	1.4862	1.402	1.0892	0.7179	1.2805	1.0834	1.2096	1.4832	1.6225	1.6605	1.4209
trimethylamine N-oxide	40406	LC/MS Pos Early	100003397	2100	76.0757	1184-78-7	1145	C01104	HMDB00925	1.4557	1.1114	0.9281	1.1821	1.0461	0.8683	1.2718	1.32	0.995	1.1246	1.275	1.2973	1.4943	1.1306	0.9426	0.7589	1.2951	1.1493	0.9525	0.5495	1.022	0.9336	0.8775	0.9453	0.8012	1.1617	0.8225	0.897	1.005	1.0754	0.8228	0.8175	0.7979	0.9507	0.8734	1.1077
tryptamine	6104	LC/MS Pos Early	1095	3062	161.107	61-54-1	1150	C00398	HMDB00303	2.2886	0.9756	1.1939	0.8794	0.6303	1.1691	1.3295	1.1735	1.0604	1.424	1.0244	0.7404	0.4728	0.4728	0.5605	0.4728	1.4066	0.4728	0.4728	0.4728	0.4728	0.4728	0.4728	0.4728	0.8477	0.4728	0.4728	0.4728	0.4728	0.4728	0.4728	0.4728	0.777	0.6681	0.4728	0.4728
tryptophan	54	LC/MS Pos Early	565	2986	205.097	73-22-3	6305	C00078	HMDB00929	1.4333	0.9501	1.0632	0.9803	1.0611	1.1296	1.3295	1.1294	0.984	1.1638	1.0991	1.1373	1.09	1.016	0.8969	0.8072	0.8784	0.9703	0.7305	0.7901	0.7373	0.7426	0.717	0.8988	0.9382	0.9312	0.8719	0.7856	0.8762	1.0372	1.4696	1.4056	1.3276	1.3456	1.3903	1.3522
tryptophylglycine	43028	LC/MS Pos Early	100003609	2930	262.119	7360-09-0	263471		HMDB29083	0.458	0.458	0.458	0.9618	0.749	0.7125	0.458	0.458	0.458	0.458	0.458	0.458	0.458	0.458	0.458	0.458	0.458	0.5361	0.9754	0.5396	1.0246	0.9378	1.0927	1.4218	1.7668	1.6379	1.2518	1.075	1.9146	1.8212	0.458	0.458	0.458	0.458	0.5061	0.458
tyrosine	1299	LC/MS Pos Early	815	2430	182.081	60-18-4	6057	C00082	HMDB00158	1.6599	0.8338	1.0727	0.9554	0.9495	1.0975	1.337	1.0498	0.9903	1.1943	1.1195	1.0449	1.0027	0.9157	1.0228	0.8504	0.9777	0.9628	0.9449	0.8542	0.865	0.8325	0.9973	0.9587	1.104	0.9833	0.9532	0.8969	0.8522	1.0849	1.3936	1.2587	1.2038	1.2087	1.4961	1.089
tyrosylglycine	41375	LC/MS Pos Early	100003598	2439	239.103	673-05-5	259323		HMDB29105	0.1627	0.1627	0.1627	0.7434	0.995	0.7042	0.1627	0.1627	0.1627	0.5033	0.1627	0.3722	0.1627	0.1627	0.3254	0.1627	0.1627	0.3583	1.1667	0.7083	1.1332	1.005	0.9256	1.2595	1.3844	1.3638	1.5905	1.289	1.6269	1.6085	0.1627	0.1627	0.1627	0.1627	0.1627	0.1627
UDP-galactose	15860	LC/MS Polar	100000298	4000	565.048	2956-16-3;91183-98-1;137868-52-1	18068	C00052	HMDB00302	1.2313	0.869	0.7593	1.0652	1.1391	1.4886	1.4589	1.4144	0.9637	0.7154	1.3431	1.314	1.0423	0.9373	1.2266	1.0549	1.227	1.1833	0.5237	0.6262	0.6511	0.585	0.8219	0.7034	0.41	0.5073	0.6117	0.5385	0.5931	0.6529	1.0363	0.9	1.1216	1.1191	1.2239	1.2473
UDP-glucose	32344	LC/MS Polar	1096	3950	565.048	117756-22-6	8629	C00029	HMDB00286	1.0455	0.7146	0.6877	1.2027	1.1077	1.0535	1.2732	1.4354	0.9337	1.4918	1.0809	0.9382	1.0155	0.8737	1.1339	0.9845	1.153	1.22	0.1845	0.4655	0.5719	0.4716	0.7657	0.6858	0.1128	0.1784	0.2861	0.169	0.2691	0.352	1.2122	1.0476	1.2376	1.287	1.4317	1.3665
UDP-glucuronate	2763	LC/MS Neg	1097	588	579.027	28053-08-9;63700-19-6	17473	C00167	HMDB00935	1.343	1.1278	1.079	1.4387	1.4796	1.3615	1.2435	1.0384	0.9937	0.9086	0.9835	1.029	0.8937	0.8796	0.884	1.0895	1.033	1.0063	0.2998	0.5752	0.4842	0.48	0.5833	0.6052	0.4914	0.6044	0.5154	0.3779	0.6027	0.6434	1.1154	1.2288	1.2289	1.0756	1.2729	1.228
UDP-N-acetylglucosamine/galactosamine	46148	LC/MS Polar	100002957	3657	606.074					1.1996	0.8069	0.886	1.2275	1.0192	1.2994	1.0654	1.2284	0.7915	0.9393	0.9854	0.9342	1.0306	0.7276	0.9362	0.739	0.962	0.8435	0.8099	1.1805	1.2385	0.9794	1.6042	1.4124	0.7976	0.7185	0.8073	0.8143	0.838	1.0146	1.3772	1.0433	1.2253	1.425	1.5239	1.2022
uridine 5'-monophosphate (UMP)	2856	LC/MS Polar	869	4150	323.029	3387-36-8	6030	C00105	HMDB00288	0.148	0.3154	0.2381	1.7396	0.7148	1.6601	1.4718	1.5222	1.2125	3.393	2.3505	1.2863	0.8852	1.0618	1.2888	1.2016	1.0525	0.9475	0.0881	0.2394	0.5392	0.2776	0.4649	0.4473	0.0777	0.0855	0.1007	0.0983	0.1044	0.1981	2.2677	1.7989	2.1681	2.4308	2.508	2.2704
uracil	605	LC/MS Polar	825	1089.7	111.02	66-22-8	1174	C00106	HMDB00300	2.9528	1.7611	2.1399	0.1965	0.7007	0.6578	1.5388	0.9985	0.6614	0.2217	0.7428	0.8006	0.8851	0.7074	0.4241	0.4125	0.7739	0.4885	1.3942	1.1373	1.1701	1.0847	1.0095	1.1006	1.763	1.9322	1.7548	1.7522	1.5701	1.7696	0.9869	0.9077	1.0015	0.7734	1.1123	0.8138
urate	1604	LC/MS Neg	1134	757.1	167.021	69-93-2;120K5305	1175	C00366	HMDB00289	1.0673	0.5886	0.6132	0.6134	0.5173	0.6632	0.7689	0.5473	0.486	0.8057	0.5552	0.8296	0.9847	0.7688	1.0153	0.5516	0.8679	0.6622	2.2421	1.9111	2.6839	1.5767	2.0595	1.8006	1.5836	0.9441	1.1383	1.9715	0.9044	1.743	2.812	2.0433	1.9514	2.3394	3.3442	1.7103
uridine	606	LC/MS Neg	535	1457.6	243.062	58-96-8	6029	C00299	HMDB00296	1.6627	0.9736	1.0152	0.3276	0.5166	0.4972	1.464	1.2408	0.8425	0.6779	0.8822	0.9398	1.211	0.9894	0.6969	0.6154	1.0214	0.6744	1.3201	1.1432	1.0805	1.0106	1.0525	1.1102	1.3533	1.3234	1.2969	1.0757	1.2596	1.1809	0.4195	0.4148	0.5326	0.3552	0.444	0.3823
uridine 3'-monophosphate (3'-UMP)	39764	LC/MS Neg	106	750	323.029	35170-0-7;35170-03-7	101543	C01368		1.5488	0.8828	0.412	0.3751	1	0.8793	0.7389	1.1967	1.1111	1.0833	0.9441	1.2399	0.4692	0.2789	0.7966	0.4087	0.2116	0.6162	4.7093	3.0173	3.3933	1.58	1.6956	1.6364	2.3876	1.7965	1.7826	1.7011	1.3893	1.558	0.1645	0.3295	0.3672	0.3086	0.1645	0.4373
uridine 5'-diphosphate (UDP)	5345	LC/MS Neg	870	599.5	402.995	21931-53-3	6031	C00015	HMDB00295	0.7682	1.0177	0.7496	4.1219	3.3687	2.6508	1.5545	2.4331	3.0507	3.493	1.9154	2.7736	0.9981	1.0815	2.2345	1.9835	1.3678	2.5723	0.1166	0.2688	0.4732	0.3047	0.2962	0.4229	0.1849	0.2023	0.1982	0.1281	0.1633	0.2533	0.9795	1.0019	0.6883	1.0405	0.7872	1.4773
uridine 5'-triphosphate (UTP)	33448	LC/MS Neg	871	572	482.961	19817-92-6	6133	C00075	HMDB00285	0.747	1.0578	0.6487	5.8596	6.8927	2.4731	0.6866	2.5956	3.3845	3.0423	0.8306	3.3527	0.2486	0.4065	2.2167	1.774	0.9422	3.8206	0.1218	0.1218	0.281	0.1218	0.1218	0.1218	0.1218	0.1218	0.1218	0.1218	0.1218	0.1218	0.1218	0.2166	0.1218	0.1218	0.1218	0.5577
valine	1649	LC/MS Pos Early	566	2479	118.086	72-18-4	6287	C00183	HMDB00883	1.3326	0.955	1.0126	0.7789	1.0465	0.8967	1.1521	0.9008	0.8082	0.8102	0.8053	0.7842	1.0583	1.052	0.9	0.9058	0.9874	1.0937	0.878	0.8844	0.8426	0.8993	0.7949	1.0585	0.8887	1.0453	1.0264	0.8627	1.0282	1.1481	1.184	1.2412	1.2158	1.1082	1.1085	1.2458
valylglutamine	42079	LC/MS Pos Early	100003640	2295	246.145	42854-54-6	5253209		HMDB29125	0.4386	0.4386	0.4386	0.4386	0.7637	0.8458	0.4386	0.4386	0.4386	0.6782	0.4386	0.4386	0.4386	0.4386	0.5214	0.4386	0.4386	0.4386	1.3624	0.6577	1	1.5555	0.6701	1.1532	1.1762	1.6279	1.2915	1.2453	0.8125	1.4118	0.4386	0.4386	0.4386	0.4386	0.4386	0.4386
valylglycine	40475	LC/MS Pos Early	100003641	2444	175.108	686-43-1	136487		HMDB29127	0.6757	0.642	0.4609	0.5863	1.4728	1.0261	0.8981	0.9383	0.9739	1.0612	0.9468	1.7538	0.7862	0.6229	1.1192	0.883	0.8436	1.4998	2.1919	1.811	1.8018	2.2793	1.6511	2.1525	2.666	3.1518	2.9623	2.3227	3.0272	2.8615	0.3466	0.3834	0.6035	0.2225	0.2324	0.6307
valylleucine	39994	LC/MS Pos Early	100003210	3138	231.17	22906-55-4	352039		HMDB29131	0.2973	0.3126	0.404	1.4878	1.291	1.1468	0.748	1.0146	0.6693	2.1189	0.8809	1.5622	0.5003	0.3904	0.8606	0.7767	0.6937	1.0407	1.3954	0.7766	1	1.3541	1.1215	1.7432	1.3682	1.8341	1.6693	1.4252	1.2924	1.2896	0.2465	0.1675	0.2507	0.2073	0.1675	0.491
xanthine	3147	LC/MS Neg	1004	910	151.026	69-89-6	1188	C00385	HMDB00292	1.2428	0.6347	0.8356	0.6842	1.0905	0.763	0.8697	0.6383	0.6437	0.6528	0.7657	0.7169	0.8004	0.9278	0.6816	0.575	0.6603	0.8801	2.037	2.4086	2.0678	1.9395	1.6779	2.3513	3.1102	3.8693	3.8113	3.0113	2.8932	3.9653	1.1529	1.1981	1.0147	0.9853	0.9175	1.3241
xanthosine	15136	LC/MS Neg	100000299	1075	283.068	146-80-5	64959	C01762	HMDB00299	2.5729	0.5597	1.2246	0.5808	0.763	0.729	0.4807	0.5042	0.302	0.1909	0.2115	0.1684	1.2405	0.9789	1.4649	0.5545	0.8216	0.9475	3.407	4.7632	4.7969	2.3677	3.8187	3.6759	2.6969	1.0211	1.4005	3.43	1.3057	2.1441	1.3082	0.9495	0.6829	1.0914	0.7302	0.6024
xanthosine 5'-monophosphate (xmp)	12024	LC/MS Neg	1251	580	363.035	25899-70-1	73323	C00655	HMDB01554	0.2984	0.2984	0.2984	0.7594	0.2984	0.4497	0.2984	0.2984	0.2984	0.2984	0.2984	0.2984	0.2984	0.2984	0.2984	0.2984	0.2984	0.2984	0.6514	2.9411	2.3619	1.3189	1.819	2.205	1.1379	0.8621	0.5174	0.7508	1.2407	1.8092	0.2984	0.2984	0.2984	0.2984	0.4341	0.2984
ximenoylcarnitine (C26:1)*	57517	LC/MS Pos Late	100015836	1607	538.483					2.0061	1.5134	1.4348	1.1376	1.4082	1.4057	1.1448	0.9929	0.9876	1.1645	1.2462	0.8678	0.6566	0.8432	0.6663	0.4871	0.7848	0.5546	0.6354	0.4577	0.6865	0.5708	0.5614	0.4577	1.9322	2.0755	1.5439	1.7956	1.2614	1.6122	0.9199	1.1794	1.087	1	0.8971	0.7629
